# Supplementary material for: Quantifying post-transcriptional regulation in the development of Drosophila melanogaster
Source: Nat Commun. 2018 Nov 26;9:4970. doi: 10.1038/s41467-018-07455-9 (PMC6255845; doi:10.1038/s41467-018-07455-9)
Supplement: Supplementary file 4 — Supplementary Data 1 [file 41467_2018_7455_MOESM4_ESM.xlsx]

## Sheet: SupplementaryData1
# Supplementary Data 1 - Results of model fitting and protein classification applied to paired mRNA/protein data
FBtr	FBgn	p_00h	p_01h	p_02h	p_03h	p_04h	p_05h	p_06h	p_08h	p_10h	p_12h	p_14h	p_16h	p_18h	p_20h	ps_00h	ps_01h	ps_02h	ps_03h	ps_04h	ps_05h	ps_06h	ps_08h	ps_10h	ps_12h	ps_14h	ps_16h	ps_18h	ps_20h	m_00h	m_01h	m_02h	m_03h	m_04h	m_05h	m_06h	m_08h	m_10h	m_12h	m_14h	m_16h	m_18h	m_20h	cluster	f1_model	f1_y0	f1_y0_lower	f1_y0_upper	f1_degradation
FBtr0089955;FBtr0302614;FBtr0302615;FBtr0332446;FBtr0306654;FBtr0332445;FBtr0302616;FBtr0089952;FBtr0089953	FBgn0026620	0.465364	0.463608	0.712351	0.695373	0.724334	0.69426	0.796209	0.734462	0.550686	0.48084	0.2439	0.156603	0.176782	0.0930807	0.0790349	0.0787366	0.120982	0.118098	0.123017	0.117909	0.135224	0.124737	0.0935255	0.0816633	0.0414226	0.0265967	0.0300237	0.0158083	64.1631	63.9443	23.1076	20.9624	21.0966	41.3701	56.6109	56.6425	55.309	57.9223	52.5405	45.0564	45.1505	33.2087	down_down	rejected
FBtr0077712	FBgn0031452				0.0367961	0.0384299	0.039224	0.0409258	0.0508923	0.0457148	0.0449596	0.0447605	0.0437887	0.0453772	0.0441907				0.00624925	0.00652673	0.00666159	0.00695061	0.00864327	0.00776396	0.00763569	0.00760188	0.00743683	0.00770662	0.0075051	71.9777	69.9058	99.4096	83.1981	79.5243	51.843	38.578	33.7721	24.772	20.6369	17.5748	13.23	11.9696	7.45006	down_up	production	0.0260504		0.045751	0.0195668
FBtr0083048	FBgn0038300			0.0486406	0.0334818	0.0346549	0.044136	0.0382801	0.0473405	0.0434706	0.0349689	0.0377262	0.0384028	0.0472878	0.047883			0.00826085	0.00568637	0.00588559	0.00749582	0.00650128	0.00804005	0.0073828	0.00593892	0.00640721	0.00652212	0.0080311	0.00813219	36.3511	37.416	53.228	31.0405	26.0554	22.2278	19.1897	18.2516	15.1932	12.9827	10.6755	11.1956	8.22953	7.87201	down_up	stationary	0.0399123	0.0357963	0.0440282
FBtr0332058;FBtr0073083;FBtr0073084	FBgn0035437	0.127592	0.134522	0.181489	0.149523	0.153799	0.145339	0.128495	0.121577	0.128595	0.101861	0.12942	0.111495	0.112863	0.125705	0.0216695	0.0228464	0.0308232	0.0253942	0.0261204	0.0246836	0.0218229	0.020648	0.0218398	0.0172995	0.02198	0.0189358	0.0191681	0.021349	37.6663	40.4674	27.5322	23.9874	24.6752	24.3265	24.5287	24.0094	21.4549	21.2968	17.6536	19.4783	16.3517	13.1733	down_down	production	0.141809	0.0921756	0.167068	0.0354855
FBtr0087606	FBgn0033890	0.315371	0.271342	0.373189	0.465013	0.494286	0.498306	0.576153	0.405862	0.382882	0.29053	0.222698	0.168205	0.30293	0.141092	0.0535609	0.0460833	0.0633804	0.0789753	0.0839469	0.0846296	0.0978507	0.0689294	0.0650267	0.049342	0.0378218	0.0285671	0.0514479	0.0239624	61.803	65.431	12.5053	26.3596	24.2024	29.7025	19.2584	13.4061	10.9474	12.0159	5.04853	5.23073	5.0337	3.99356	down_down	delayed	0.315371	0.206962	0.419837	0.303895
FBtr0345632;FBtr0077441	FBgn0031608		0.0276252	0.0312346	0.0350774	0.0281929	0.0232231	0.0237762		0.0288321	0.0259738	0.0228008	0.0230268	0.0198782			0.00469172	0.00530471	0.00595735	0.00478813	0.00394409	0.00403802		0.00489668	0.00441125	0.00387237	0.00391075	0.003376		30.8912	27.1317	4.89744	12.5734	12.6163	14.0969	12.0939	9.17021	9.22781	8.62596	8.47583	8.10631	6.7263	3.24007	down_up	production	0.0298002	0.00596005	0.0352946	0.0186035
FBtr0071772;FBtr0071771	FBgn0034708	0.410528	0.36429	0.330669	0.447156	0.43451	0.563624	0.512943	0.505176	0.549905	0.520359	0.469189	0.437535	0.472136	0.398095	0.0697218	0.0618691	0.056159	0.0759426	0.0737949	0.0957229	0.0871154	0.0857963	0.0933929	0.0883749	0.0796846	0.0743086	0.080185	0.0676102	49.5872	57.524	78.9414	56.2355	50.285	36.5026	34.8031	38.6628	43.6667	44.902	38.9872	38.1765	31.7132	25.9595	down_up	production	0.344987	0.243647	0.442015	0.100723
FBtr0345160;FBtr0339749;FBtr0073607	FBgn0030336	0.12507	0.115882	0.108588	0.212663	0.192381	0.23931	0.190476	0.191608	0.170036	0.163135	0.140782	0.126079	0.123492	0.107177	0.0212413	0.0196808	0.0184419	0.0361176	0.0326729	0.040643	0.0323494	0.0325417	0.0288779	0.027706	0.0239097	0.0214126	0.0209731	0.0182023	43.2437	46.6808	44.986	11.14	6.61561	2.65839	1.79459	1.30131	1.17524	1.37235	2.92171	5.37069	4.10053	5.71881	down_up	delayed	0.125936	0.096026	0.155452	0.090236
FBtr0084554	FBgn0029503	0.124577	0.105742	0.102922	0.186023	0.193107	0.228096	0.254446	0.212439	0.239515	0.170834	0.151527	0.122711	0.169234	0.107128	0.0211574	0.0179587	0.0174798	0.0315931	0.0327962	0.0387386	0.0432137	0.0360795	0.0406778	0.0290135	0.0257346	0.0208406	0.0287417	0.018194	36.6817	36.046	38.8682	27.1554	25.9119	22.0045	18.9362	17.7565	20.12	20.226	17.647	14.4772	15.2794	9.09699	down_up	delayed	0.140397	0.106175	0.176374	0.473526
FBtr0084550	FBgn0039156	3.32361	2.53288	1.82928	1.21932	1.21548	1.07005	0.726539	0.687586	0.549944	0.575373	0.620063	0.518388	0.610754	0.667115	0.564464	0.430171	0.310674	0.207083	0.20643	0.181731	0.123391	0.116776	0.0933995	0.0977182	0.105308	0.0880401	0.103727	0.113299	73.7812	59.9138	11.478	3.64572	3.8567	5.97367	9.21631	18.0861	22.6281	20.6406	22.3416	28.3362	19.5731	40.2692	down_down	production	2.57278	1.9537	3.29637	0.274327
FBtr0310002;FBtr0082946;FBtr0082945	FBgn0003567			0.0626464	0.144295	0.132787	0.146104	0.162058	0.176249	0.195314	0.21907	0.25483	0.281207	0.249934	0.305221			0.0106395	0.0245063	0.0225518	0.0248135	0.027523	0.0299332	0.0331711	0.0372057	0.043279	0.0477587	0.0424474	0.0518371	72.4045	85.5846	112.468	86.5264	78.3048	55.1337	60.855	81.6148	79.111	70.4048	51.5972	38.743	34.6083	18.5671	down_up	production	0.0161678		0.0582042	0.0482162
FBtr0086706	FBgn0034362	0.170114	0.159125	0.13742	0.23317	0.201098	0.191889	0.206914	0.261069	0.283824	0.252516	0.309438	0.3932	0.249682	0.392119	0.0288912	0.0270249	0.0233386	0.0396003	0.0341535	0.0325894	0.0351412	0.0443386	0.0482032	0.0428859	0.0525533	0.066779	0.0424046	0.0665954	61.9658	57.7426	67.974	48.9877	45.5352	41.4439	39.8758	41.7524	57.2426	54.7978	79.5834	94.7407	63.1353	59.0508	up_up	production	0.155385	0.119452	0.182577	0.000693147
FBtr0333383;FBtr0076003	FBgn0000592	0.112262	0.0869958	0.0591317	0.0627186	0.0469794	0.0575958	0.048203	0.0482109	0.043935	0.0415678					0.019066	0.0147749	0.0100426	0.0106518	0.00797873	0.00978176	0.00818654	0.00818787	0.00746169	0.00705965					0.0623973	0.0286348	0.0481285	0.0486768	0.112658	0.181389	0.443086	0.326745	0.489553	0.658172	0.438159	0.352097	0.810878	1.91339	up_down	production	0.0938759	0.0695268	0.120865	0.147124
FBtr0086701	FBgn0003067				0.024379	0.0281119	0.0422159	0.0395277	0.0423738	0.0786471	0.131862	0.10697	0.178139	0.236421	0.11758				0.0041404	0.00477438	0.00716972	0.00671316	0.00719653	0.013357	0.0223947	0.0181672	0.0302541	0.0401525	0.0199692	0	0	0	0	0	0	0	0	0	0	0	0	0	0	down_up	rejected
FBtr0088425	FBgn0033485	0.181519	0.190412	0.232717	0.173316	0.168951	0.170731	0.186887	0.217714	0.275807	0.271307	0.342156	0.405335	0.429319	0.393782	0.0308281	0.0323385	0.0395234	0.0294351	0.0286937	0.0289959	0.0317399	0.0369753	0.0468416	0.0460773	0.0581099	0.0688399	0.0729133	0.0668778	59.2677	60.7944	89.2965	121.201	115.966	128.485	133.7	165.015	172.894	151.381	166.288	110.185	100.889	62.3479	up_up	delayed	0.19123	0.157167	0.234855	0.0184126
FBtr0334544;FBtr0334539;FBtr0081716;FBtr0081715;FBtr0081714;FBtr0334543;FBtr0334542;FBtr0334541;FBtr0334540	FBgn0267698	0.052516	0.102877	0.0596996	0.0858073	0.0861078	0.0971672	0.100098	0.092585	0.0940779	0.0845154	0.0897845	0.0812075	0.106226	0.0658938	0.00891902	0.0174721	0.0101391	0.014573	0.0146241	0.0165023	0.0170002	0.0157241	0.0159777	0.0143536	0.0152485	0.0137918	0.0180409	0.011191	28.7365	33.0653	44.4738	24.4031	16.9794	15.3587	17.1993	19.7706	21.0564	22.3968	19.3053	20.3182	20.1561	15.3535	down_up	production	0.0558117	0.0390682	0.0725552	0.132623
FBtr0345161;FBtr0339700;FBtr0339699;FBtr0073764;FBtr0073763	FBgn0040309	3.03258	3.88116	2.56436	11.6218	10.5842	11.2346	11.9821	11.9832	12.4016	9.57484	9.76629	9.10374	9.26162	7.16079	0.515036	0.659156	0.435517	1.97379	1.79756	1.90803	2.03497	2.03517	2.10623	1.62614	1.65865	1.54613	1.57294	1.21615	800.82	581.31	89.4981	13.3355	13.6938	8.27073	8.39373	3.42929	3.8162	5.1038	14.9653	24.0154	14.394	45.7413	down_up	rejected
FBtr0333063;FBtr0088018;FBtr0088017	FBgn0027504				0.0400138	0.0405296	0.0437399	0.0413707	0.0443585	0.0474849	0.0483865	0.0427134	0.0417042	0.0381985	0.0302136				0.00679573	0.00688333	0.00742854	0.00702618	0.00753361	0.00806457	0.0082177	0.00725421	0.00708282	0.00648742	0.00513131	51.2591	58.3726	60.4558	43.1587	40.8536	42.3135	43.244	48.3017	43.8129	39.2262	28.8258	25.1178	21.4077	15.387	down_up	production	0.0246603		0.0490123	0.172511
FBtr0088429	FBgn0013435	0.018935				0.0177059	0.022753	0.0221133	0.0222743	0.0217886	0.0244975	0.0259773	0.0256206	0.0267281	0.0226351	0.00321582				0.00300708	0.00386425	0.0037556	0.00378295	0.00370045	0.00416052	0.00441185	0.00435126	0.00453936	0.00384423	15.9846	14.765	16.6965	15.4857	14.909	15.1145	16.385	18.8646	24.7609	21.1334	21.1225	19.7088	14.3027	8.16945	down_up	production	0.019048	0.0136908	0.0244053	0.106873
FBtr0088428	FBgn0033482	7.37272	8.18496	8.1106	6.39461	6.09173	5.37083	5.41182	5.99064	5.43406	5.10699	5.89814	5.1466	5.12357	5.29316	1.25214	1.39009	1.37746	1.08603	1.03459	0.912153	0.919113	1.01742	0.922892	0.867343	1.00171	0.874071	0.87016	0.898962	42.1271	54.4849	37.2562	33.5772	33.0025	39.9061	47.0804	50.1506	57.1034	56.9666	46.5736	52.9508	44.4708	36.4722	up_down	production	7.98858	6.26604	9.9358	0.163059
FBtr0086708	FBgn0034365	0.0720411	0.0488841	0.0566415	0.0502639	0.0550861	0.0523911	0.0397617	0.0326532	0.0373154	0.0502444	0.0521549	0.0614521	0.067414	0.106859	0.0122351	0.00830222	0.00961969	0.00853654	0.00935553	0.00889781	0.0067529	0.00554564	0.00633745	0.00853323	0.00885771	0.0104367	0.0114492	0.0181483	24.0011	22.72	9.89217	2.17689	2.23728	1.23862	2.19201	1.38715	4.96115	13.7778	50.2107	49.6101	31.7528	27.4561	down_down	production	0.0523752	0.0420639	0.0636687	0.0669634
FBtr0086709	FBgn0266671	0.0418742	0.0618794	0.0449401	0.0717679	0.0457751	0.0560073	0.0602792	0.0615028	0.0545026	0.0483709	0.0499165	0.048646	0.0499809	0.0451743	0.00711169	0.0105093	0.00763238	0.0121887	0.0077742	0.00951197	0.0102375	0.0104453	0.00925643	0.00821505	0.00847755	0.00826178	0.00848848	0.00767215	18.4935	19.8954	6.82388	10.0603	12.8166	14.8517	16.0032	17.4218	16.5942	16.0914	14.0156	14.0306	12.1706	9.17695	down_up	stationary	0.0507122	0.0461164	0.055308
FBtr0100877	FBgn0013684	0.474654	0.330708	0.303064	0.234064	0.19216	0.190201	0.170783	0.199693	0.135109	0.193938	0.14182	0.193765	0.163272	0.194582	0.0806126	0.0561657	0.0514708	0.0397521	0.0326355	0.0323027	0.0290049	0.0339148	0.0229462	0.0329374	0.024086	0.0329079	0.0277292	0.0330468	135.551	122.119	164.091	137.522	213.824	233.339	300.331	260.842	304.455	265.926	242.567	76.8311	466.572	321.359	up_down	production	0.446942	0.332413	0.572644	0.298273
FBtr0089879	FBgn0260859				0.0618872		0.0492393	0.0557048	0.0642135	0.0765004	0.048205	0.0584077	0.0562824	0.0553008	0.0451877				0.0105106		0.00836254	0.00946059	0.0109057	0.0129924	0.00818687	0.00991964	0.0095587	0.00939199	0.00767444	34.4199	33.0225	43.6902	32.2408	26.6319	22.5403	19.7915	22.9435	24.2237	26.0031	24.9795	30.9092	25.7721	19.503	down_up	stationary	0.0547948	0.0488016	0.060788
FBtr0110879	FBgn0083968	0.254003	0.195076	0.248367	0.130697	0.103408	0.14007	0.117705	0.113023	0.0998486	0.146851	0.0606695	0.17654	0.140519	0.135825	0.0431384	0.0331306	0.0421812	0.0221968	0.0175623	0.0237887	0.0199904	0.0191953	0.0169577	0.0249405	0.0103038	0.0299826	0.0238649	0.0230678	71.5203	46.0418	8.23868	14.3681	17.8835	24.0328	38.5988	53.3179	95.2622	105.213	180.171	194.313	143.401	155.842	down_down	rejected
FBtr0089110	FBgn0026262			0.0629743	0.0613545	0.0665944	0.0660518	0.0637841	0.0588663	0.0619556	0.0707648	0.0835435	0.0848139	0.0841602	0.100573			0.0106952	0.0104201	0.01131	0.0112179	0.0108328	0.00999753	0.0105222	0.0120183	0.0141886	0.0144043	0.0142933	0.0170807	86.7689	85.6262	99.0794	110.274	108.088	86.9824	84.2742	91.9298	88.5866	91.6302	77.5962	76.2577	66.4481	63.6333	down_up	delayed	0.0656053	0.0545344	0.0902073	0.00844693
FBtr0089111	FBgn0039907				0.0281779	0.0259734	0.0280077	0.0302616	0.0278403	0.0367171	0.0295049	0.027891	0.0272279	0.0367069	0.0326419				0.00478558	0.00441119	0.00475668	0.00513946	0.00472824	0.00623583	0.00501096	0.00473686	0.00462424	0.0062341	0.00554371	56.179	62.914	75.7027	37.1834	28.3303	34.8236	37.8149	42.1633	39.2438	38.6405	31.2409	32.9054	27.5117	26.5179	down_up	stationary	0.0293745	0.0263453	0.0324038
FBtr0306252;FBtr0302910;FBtr0089899	FBgn0265298	0.108285	0.106012	0.0882389	0.084771	0.0941657	0.0978229	0.11002	0.160019	0.205727	0.250445	0.191797	0.267728	0.260168	0.242428	0.0183906	0.0180044	0.014986	0.014397	0.0159926	0.0166137	0.0186852	0.0271767	0.0349396	0.0425342	0.0325738	0.0454695	0.0441855	0.0411727	41.9995	34.4569	33.7405	128.872	143.2	180.227	185.862	179.139	137.046	115.483	92.9283	85.292	71.8157	37.868	up_up	delayed	0.103052	0.0827634	0.125272	0.0397967
FBtr0072554;FBtr0344912	FBgn0035145	0.131397	0.0813929	0.207318	0.138259	0.15189	0.152513	0.16447	0.148309	0.203351	0.182264	0.193265	0.199986	0.232425	0.269022	0.0223158	0.0138233	0.0352098	0.0234811	0.0257962	0.025902	0.0279327	0.025188	0.0345359	0.0309547	0.0328231	0.0339645	0.0394737	0.0456892	35.7862	36.7443	14.2983	24.5909	25.3015	25.0288	24.6957	20.9672	18.0603	18.6374	10.9317	9.9089	9.29332	6.61744	down_up	production	0.0998445	0.0761315	0.121686	0.000693147
FBtr0335143;FBtr0080940;FBtr0080941;FBtr0080942	FBgn0027779	1.93074	1.59706	1.39912	1.86993	1.44112	1.71759	1.83025	1.51069	1.63566	1.28021	1.3248	1.08962	1.08937	1.20008	0.327906	0.271236	0.237619	0.317578	0.244751	0.291706	0.31084	0.256567	0.277792	0.217424	0.224997	0.185056	0.185013	0.203815	73.3718	69.3854	71.9798	38.7609	39.7026	32.2106	25.9531	28.5248	33.1004	36.2611	44.6946	62.2395	44.2614	100.624	down_down	degradation	1.74986	1.49285	2.01781	0.0226621
FBtr0306651;FBtr0302149;FBtr0087293;FBtr0306650;FBtr0306649;FBtr0087292;FBtr0087294;FBtr0087295	FBgn0034051	0.0378271	0.0414238	0.0602831	0.0435545	0.0320681	0.0251661	0.023166	0.0370519	0.0394211	0.0366962	0.0251573	0.0331656	0.0318866	0.0370797	0.00642435	0.00703519	0.0102382	0.00739706	0.00544627	0.00427407	0.00393438	0.0062927	0.00669507	0.00623228	0.00427258	0.00563267	0.00541545	0.00629741	99.0968	98.0035	132.087	112.439	105.116	90.7119	87.5678	91.1881	82.6599	81.3828	75.0402	73.1642	68.0203	59.2525	down_down	delayed	0.0449697	0.0355542	0.0550879	0.0876137
FBtr0343657;FBtr0080532	FBgn0028541	0.480742	0.427622	0.346633	0.353332	0.358074	0.356519	0.323751	0.329164	0.356166	0.390236	0.379116	0.373808	0.378792	0.387658	0.0816467	0.0726249	0.0588702	0.060008	0.0608134	0.0605493	0.0549841	0.0559035	0.0604893	0.0662755	0.064387	0.0634855	0.064332	0.0658377	30.5335	31.381	9.27232	33.2054	35.2525	42.8217	49.5838	54.4524	57.8119	57.1272	42.3397	43.0376	38.9943	25.5958	up_down	delayed	0.457588	0.338901	0.594864	0.103168
FBtr0075992	FBgn0036248		0.0366609	0.0584018	0.0520046	0.0408046	0.0395343	0.0513294	0.0603846	0.0431564	0.0536264	0.0529765	0.0578651	0.0548929	0.053802		0.00622628	0.00991864	0.00883219	0.00693002	0.00671429	0.00871751	0.0102554	0.00732944	0.00910761	0.00899724	0.0098275	0.00932272	0.00913744	59.0544	57.0089	79.6514	87.1284	80.7984	65.6455	54.7337	52.1824	42.3446	33.0793	25.3044	21.357	18.7812	14.3783	down_up	stationary	0.0478882	0.0433987	0.0523777
FBtr0077629	FBgn0031478	0.076797	0.0490305			0.0833327	0.108098			0.039056	0.0458364	0.0286166	0.0578222	0.051224	0.0677106	0.0130428	0.00832707			0.0141528	0.0183587			0.00663306	0.00778461	0.00486009	0.00982021	0.00869961	0.0114996	38.4564	41.465	10.4896	16.4567	19.2293	16.6069	15.5806	14.7829	15.3899	15.5446	19.6508	26.933	19.5234	38.5283	down_down	rejected
FBtr0071911;FBtr0071913;FBtr0309858;FBtr0071914	FBgn0000405	0.335001	0.467335	0.363412	0.419191	0.379389	0.244608	0.380482	0.279585	0.157257	0.0724021	0.0344135				0.0568948	0.0793697	0.0617199	0.0711931	0.0644334	0.0415429	0.064619	0.0474833	0.0267077	0.0122964	0.0058446				1722.49	1675.2	1222.67	456.981	476.687	573.964	489.572	444.456	293.964	219.205	96.1544	74.5138	97.5563	48.4331	down_down	rejected
FBtr0100318;FBtr0074839	FBgn0003124	4.14761	4.21025	5.86477	3.88973	3.95889	3.52177	3.6881	3.31918	2.76077	1.99894	0.912345	0.690709	0.993197	0.476882	0.704407	0.715046	0.99604	0.660611	0.672357	0.598118	0.626367	0.563711	0.468873	0.33949	0.154948	0.117306	0.168679	0.0809911	298.526	301.296	342.257	357.058	342.595	327.299	290.741	287.43	184.977	125.869	42.8887	27.1654	42.5489	20.4481	down_down	production	4.50462	3.18139	5.77154	0.612334
FBtr0083601	FBgn0038593	0.0213173	0.0200292	0.0244198	0.0181882	0.0178902	0.0225887	0.0181934	0.0156365	0.0153032	0.0179491	0.0169152	0.0157798	0.0173402		0.00362041	0.00340166	0.00414733	0.00308898	0.00303837	0.00383634	0.00308987	0.00265562	0.00259901	0.00304838	0.00287278	0.00267995	0.00294497		23.1011	26.3376	37.8368	13.4084	8.28721	3.66203	2.56571	3.21332	5.76707	6.40227	8.2941	8.55035	6.35473	5.86313	down_down	degradation	0.0203609	0.0171159	0.0237968	0.0153712
FBtr0078232;FBtr0078231	FBgn0036987	0.0366892	0.0273612	0.0471199	0.059561	0.0487846	0.0480255	0.0541631	0.0506015	0.0603533	0.0489563	0.0745937	0.0627908	0.0611476	0.0801342	0.00623109	0.00464687	0.00800259	0.0101155	0.00828531	0.00815638	0.00919876	0.00859388	0.0102501	0.00831448	0.0126686	0.010664	0.010385	0.0136095	20.0489	19.2282	6.54949	16.6152	19.2692	18.8533	20.7701	18.8102	16.0725	13.5589	12.6648	13.4929	10.5091	9.1448	down_up	production	0.0351613	0.0270303	0.0414244	0.000693147
FBtr0083238;FBtr0302550	FBgn0002783	0.694124	0.566766	1.73258	1.76043	1.73469	1.71638	1.87602	1.82578	2.00853	1.93314	2.37899	2.39842	2.03987	2.25379	0.117886	0.0962565	0.294252	0.298981	0.294609	0.291501	0.318612	0.310081	0.341117	0.328314	0.404034	0.407335	0.34644	0.382772	128.349	147.175	200.05	180.506	175.553	156.605	142.781	142.719	111.821	98.2204	62.2417	52.627	47.6955	29.1762	down_up	production	0.578925	0.408865	0.748984	0.0613688
FBtr0088793;FBtr0088792	FBgn0013726	0.249721	0.356213	0.480625	0.773474	0.913672	0.926923	0.859595	0.846539	1.00524	1.13113	0.962949	0.821013	1.10069	0.822965	0.0424113	0.0604972	0.0816268	0.131363	0.155173	0.157424	0.145989	0.143772	0.170724	0.192105	0.163542	0.139436	0.186935	0.139768	132.32	126.05	184.625	206.305	209.484	151.058	127.106	136.903	114.38	97.5306	86.0845	80.9919	69.7017	47.9849	down_up	production	0.253415	0.178974	0.327855	0.125497
FBtr0081263;FBtr0081264;FBtr0331245;FBtr0331246	FBgn0032812				0.0404769	0.0332355	0.0464584	0.0432383	0.0741254	0.0470516	0.0537722	0.0891015	0.0829463	0.0512709	0.0624532				0.00687438	0.00564454	0.00789024	0.00734336	0.012589	0.00799099	0.00913237	0.0151325	0.0140872	0.00870757	0.0106067	19.4135	18.6215	18.7938	24.5748	25.1486	22.8166	20.946	19.5308	15.272	12.4751	11.6769	12.2055	9.19974	5.33044	down_up	production	0.0252867	0.00284476	0.0403007	0.0294388
FBtr0308297;FBtr0089179	FBgn0025740	0.133044	0.132726	0.241429	0.248691	0.213395	0.237881	0.238455	0.266471	0.254608	0.281039	0.252026	0.227706	0.199364	0.203019	0.0225955	0.0225415	0.041003	0.0422363	0.0362419	0.0404004	0.0404979	0.045256	0.0432412	0.0477302	0.0428027	0.0386723	0.0338588	0.0344796	6.36098	5.04917	6.41441	20.0722	18.5659	22.2	26.7102	29.4679	26.6574	25.4569	15.7075	5.45416	12.2056	7.54525	up_up	rejected
FBtr0073227	FBgn0011692	0.196485	0.219605	0.567898	0.421943	0.525647	0.568425	0.534624	0.492862	0.450825	0.443605	0.224835	0.190287	0.282831	0.141323	0.0333699	0.0372965	0.0964487	0.0716604	0.0892731	0.0965382	0.0907977	0.0837049	0.0765657	0.0753394	0.0381848	0.0323173	0.0480345	0.0240015	87.6701	98.2902	92.9055	82.8069	80.6011	105.537	106.718	115.014	77.0607	52.6126	14.9545	8.64861	14.6701	4.08871	down_up	rejected
FBtr0334895;FBtr0084462	FBgn0039117	0.217474	0.201643	0.179169	0.221699	0.199955	0.298839	0.279853	0.228229	0.224751	0.196661	0.159371	0.151237	0.164782	0.137195	0.0369346	0.0342459	0.0304291	0.0376521	0.0339592	0.0507533	0.0475287	0.0387611	0.0381705	0.0333998	0.0270666	0.0256852	0.0279857	0.0233005	15.7881	15.0762	3.4215	7.88837	7.75852	10.8172	12.008	10.364	8.54629	7.98957	5.3069	4.85735	3.87456	3.49761	down_down	rejected
FBtr0331920;FBtr0086500	FBgn0261456	0.0869684	0.0842734	0.0950869	0.181759	0.184298	0.186007	0.204601	0.21334	0.199736	0.22005	0.169247	0.144437	0.19039	0.147827	0.0147702	0.0143125	0.016149	0.0308689	0.0313001	0.0315904	0.0347484	0.0362326	0.0339221	0.0373721	0.028744	0.0245305	0.0323349	0.0251062	58.8698	65.1559	92.2245	123.118	127.158	109.674	86.896	73.4063	60.7599	57.238	41.6985	29.7627	34.1912	17.7931	down_up	production	0.0784758	0.0564045	0.0990757	0.132808
FBtr0071277;FBtr0071276;FBtr0071275;FBtr0071274;FBtr0071273;FBtr0071269;FBtr0308194;FBtr0071278;FBtr0331601;FBtr0071271;FBtr0308193;FBtr0071270;FBtr0071272	FBgn0011661	2.26783	2.83752	1.96458	3.21749	2.9406	3.39958	3.34043	3.2635	3.18817	3.02692	2.64812	2.56669	2.48345	2.21076	0.385155	0.481909	0.333653	0.54644	0.499416	0.577367	0.567321	0.554255	0.541462	0.514075	0.449743	0.435912	0.421776	0.375464	91.9976	91.2541	50.2488	11.4238	10.5991	12.961	20.7222	21.6857	41.4063	49.5815	66.289	72.8225	60.2583	95.5988	down_up	stationary	2.65438	2.41383	2.89493
FBtr0076276	FBgn0047038	0.667388	0.874232	0.782958	0.647892	0.566552	0.549202	0.461202	0.439487	0.483279	0.54325	0.530663	0.618502	0.532458	0.643364	0.113346	0.148475	0.132973	0.110034	0.0962201	0.0932736	0.078328	0.0746401	0.0820776	0.0922627	0.0901249	0.105043	0.0904298	0.109265	69.7411	50.0466	33.0686	61.7279	67.0188	65.4328	63.9233	65.5088	70.6893	62.8041	95.4471	99.4019	74.5452	104.096	up_up	production	0.788291	0.615852	0.973046	0.201825
FBtr0072349;FBtr0072348;FBtr0072347	FBgn0019886	1.71657	1.46769	1.50831	1.26239	1.36307	1.30728	1.22084	1.33267	1.23708	1.54433	1.18589	1.35056	1.14645	1.36534	0.291534	0.249265	0.256163	0.214398	0.231497	0.222021	0.207342	0.226333	0.210099	0.262281	0.201406	0.229372	0.194707	0.231881	41.3967	35.33	10.2927	41.5296	52.876	34.9107	30.1325	22.7817	16.1169	15.6407	16.2562	20.6819	16.2374	22.5566	down_down	stationary	1.32759	1.20728	1.44791
FBtr0078837;FBtr0100159	FBgn0004913	1.18166	1.26555	2.03973	0.942301	1.04072	1.09431	1.16523	1.05935	1.18119	0.965973	1.00719	0.985177	1.0173	0.96008	0.200686	0.214935	0.346417	0.160035	0.17675	0.185851	0.197896	0.179915	0.200607	0.164056	0.171056	0.167317	0.172773	0.163055	104.032	76.6473	14.4363	22.3457	20.8419	32.6881	31.0339	27.7563	22.2345	18.5984	11.0122	10.236	8.98755	6.37053	down_down	stationary	1.06949	0.972572	1.16642
FBtr0345936;FBtr0088806	FBgn0050373	0.084287	0.0916034	0.0926474	0.0661182	0.0842987	0.0832449	0.0897552	0.066124	0.0750914	0.0804269	0.0531073	0.0719826	0.0707668	0.0640632	0.0143149	0.0155574	0.0157347	0.0112292	0.0143168	0.0141379	0.0152435	0.0112301	0.0127531	0.0136593	0.00901945	0.0122251	0.0120186	0.0108801	20.7908	17.3281	12.9793	27.6785	30.3607	28.6926	21.2926	16.5055	14.197	16.2192	22.5113	27.0187	21.1082	25.194	up_down	production	0.0888595	0.0730314	0.108575	0.124986
FBtr0081882;FBtr0081881	FBgn0037607	0.603202	0.520086	0.617994	0.795526	0.612569	0.678687	0.753021	0.886682	0.819666	0.913184	0.6202	0.975634	0.654078	0.501351	0.102444	0.0883285	0.104957	0.135108	0.104035	0.115265	0.127889	0.150589	0.139208	0.15509	0.105331	0.165696	0.111085	0.0851467	223.701	192.551	63.0923	36.4599	32.2845	42.6054	58.1296	74.0466	157.464	205.223	212.309	155.749	132.608	48.4818	down_up	stationary	0.657488	0.595848	0.719127
FBtr0083286	FBgn0038424	0.0324853	0.0283219	0.0312237	0.0787017	0.0599552	0.0767287	0.0865079	0.0746425	0.0738248	0.0704623	0.0700564	0.0616121	0.0535347	0.0533239	0.00551713	0.00481004	0.00530286	0.0133663	0.0101825	0.0130312	0.014692	0.0126769	0.012538	0.0119669	0.011898	0.0104639	0.00909203	0.00905624	36.8596	38.7893	30.5064	8.87807	8.50046	10.459	9.97358	11.3367	13.1591	11.2501	15.0951	17.7596	12.7109	13.5369	down_up	rejected
FBtr0083283	FBgn0027095	0.456621	0.564815	0.641179	0.721972	0.609583	0.512514	0.395472	0.587745	0.66167	0.497389	0.948117	1.08718	0.816681	0.996027	0.0775501	0.0959251	0.108894	0.122616	0.103528	0.0870425	0.0671648	0.0998195	0.112374	0.0844739	0.161023	0.184641	0.138701	0.16916	110.908	113.966	122.191	108.554	100.866	130.74	173.84	230.828	288.029	280.17	343.872	296.605	253.685	145.021	up_up	production	0.537557	0.428366	0.656827	0.080819
FBtr0331669;FBtr0080061	FBgn0032216	0.603904	0.682942	0.562219	1.45542	1.47142	1.68863	1.88439	1.47544	1.68272	1.4724	1.3773	1.19054	1.36698	1.05346	0.102564	0.115987	0.0954843	0.247181	0.249898	0.286788	0.320034	0.250581	0.285783	0.250064	0.233913	0.202194	0.23216	0.178914	189.442	185.954	120.384	91.742	92.2666	109.239	115.964	107.781	87.6702	74.6992	57.8889	50.014	45.8453	33.663	down_up	delayed	0.702911	0.531576	0.876442	0.325515
FBtr0346137;FBtr0078701;FBtr0078700	FBgn0015324	2.08165	1.76981	1.59554	3.19623	3.05276	3.35027	3.52636	3.3193	3.5488	2.53187	2.63975	2.30155	2.20957	2.06693	0.353536	0.300575	0.270978	0.542831	0.518463	0.568991	0.598897	0.563731	0.602709	0.429999	0.448321	0.390883	0.375262	0.351037	173.071	164.101	197.208	115.272	104.987	73.3923	54.8517	54.3635	83.1931	90.8172	109.364	148.528	119.317	229.865	down_up	rejected
FBtr0089713;FBtr0307518;FBtr0089714	FBgn0036574	0.0446864	0.0634875	0.179089	0.175541	0.158118	0.155635	0.147384	0.120246	0.112746	0.0918297	0.0836938	0.0937852	0.0772576	0.0647911	0.00758929	0.0107824	0.0304155	0.0298129	0.0268539	0.0264323	0.0250309	0.0204219	0.0191482	0.0155959	0.0142141	0.015928	0.013121	0.0110038	93.8257	100.422	59.3911	40.2594	43.0253	38.3035	31.0429	27.4158	22.1657	19.948	9.97562	9.05761	8.31333	4.38186	down_up	production	0.0407156	0.0264651	0.054966	0.145807
FBtr0335480;FBtr0077667	FBgn0031497	1.09844	1.74419	1.08552	2.57816	2.52711	2.86906	2.91133	2.737	2.8625	2.60948	2.30834	2.04018	2.40002	1.82461	0.186554	0.296224	0.18436	0.437861	0.42919	0.487265	0.494444	0.464837	0.486151	0.44318	0.392036	0.346493	0.407607	0.309882	91.1499	59.4644	14.7789	20.9028	21.9637	28.4314	40.0051	51.6506	71.3502	76.5608	85.2752	90.5108	63.0312	49.5311	down_up	rejected
FBtr0335174;FBtr0273393;FBtr0077745	FBgn0031436	0.785046	0.845407	0.873822	0.803644	0.713366	0.656401	0.563195	0.739536	0.71522	0.644203	0.836216	0.920834	0.747967	0.936935	0.133328	0.143579	0.148405	0.136487	0.121154	0.11148	0.09565	0.125599	0.121469	0.109408	0.142018	0.156389	0.127031	0.159124	62.6625	48.6927	54.4957	88.9549	90.6672	95.3906	95.6733	95.9233	98.4085	92.5542	122.078	140.83	106.721	141.445	up_up	production	0.865098	0.656934	1.08678	0.164027
FBtr0073229	FBgn0035519	1.25131	1.23812	1.14401	0.763013	0.659582	0.674374	0.556462	0.562161	0.536283	0.487651	0.548968	0.541552	0.529277	0.588916	0.212515	0.210275	0.194293	0.129586	0.11202	0.114532	0.0945065	0.0954743	0.0910794	0.08282	0.0932338	0.0919743	0.0898896	0.100018	45.816	45.3763	28.6334	12.9648	12.8136	15.6543	21.1223	26.4283	37.0569	41.7232	38.4546	52.3581	41.8927	40.6537	down_down	production	1.22731	0.951166	1.54948	0.196528
FBtr0111277;FBtr0111274	FBgn0261387	0.0207786	0.0599416	0.219172	0.147453	0.171304	0.194633	0.183062	0.150676	0.154866	0.16471	0.145544	0.124241	0.171113	0.140037	0.00352893	0.0101801	0.0372229	0.0250425	0.0290934	0.0330554	0.0310903	0.0255901	0.0263017	0.0279735	0.0247184	0.0211004	0.0290609	0.0237831	50.5937	63.2548	80.7644	51.4832	42.9082	32.4877	34.9652	39.2794	43.6123	40.3959	37.3283	34.4973	32.4712	25.0897	down_up	production	0.0201237	0.0130804	0.027167	0.291217
FBtr0339520;FBtr0081388	FBgn0032873		0.0256518		0.031179	0.0329775	0.0396085	0.0385016	0.036719	0.0464154	0.040474	0.0414839	0.0379553	0.0541318	0.0324586		0.00435657		0.00529527	0.00560072	0.00672689	0.00653889	0.00623616	0.00788295	0.00687388	0.0070454	0.00644612	0.00919345	0.00551259	39.1159	30.16	3.97818	13.8789	14.4263	27.633	33.5714	35.0583	30.8313	27.6748	20.2237	16.2251	15.4759	9.12412	down_up	production	0.0289968	0.019754	0.0359741	0.0692984
FBtr0082660;FBtr0082661;FBtr0330025	FBgn0002719	5.43484	4.44561	3.72315	1.63635	1.49449	1.18433	0.761823	0.57992	0.469677	0.532439	0.478205	0.541611	0.514368	0.836762	0.923024	0.755018	0.632319	0.277908	0.253816	0.20114	0.129384	0.0984904	0.0797674	0.0904265	0.0812158	0.0919843	0.0873574	0.142111	65.5423	49.3089	11.8949	5.81166	6.9902	11.0704	19.0126	41.7098	68.4416	61.0643	52.7554	65.6132	59.6639	98.8936	down_down	production	5.63249	4.38278	6.97021	0.35942
FBtr0072411;FBtr0100389	FBgn0035083	1.39908	1.43142	1.21111	1.1572	1.17887	1.02852	1.11169	1.1115	0.948819	1.07313	1.26755	1.5442	1.21407	1.64733	0.237612	0.243104	0.205688	0.196533	0.200212	0.174678	0.188804	0.188771	0.161142	0.182255	0.215273	0.262258	0.206192	0.279774	60.7347	56.8365	27.7352	8.28047	8.74124	8.95198	14.6024	21.0542	57.7508	98.8713	106.644	150.555	134.879	114.793	down_down	production	1.30183	1.0618	1.5744	0.0480042
FBtr0343635;FBtr0074689;FBtr0343634	FBgn0031006	0.0675936	0.0294716	0.0394127	0.0229718	0.0200575	0.0154628	0.0191944	0.0128232	0.0248603	0.0211734	0.0201606	0.0263766	0.0227095	0.0262929	0.0114797	0.00500529	0.00669364	0.0039014	0.00340646	0.00262612	0.00325987	0.00217782	0.00422214	0.00359598	0.00342396	0.00447966	0.00385686	0.00446544	29.304	27.7666	8.1007	13.1053	13.173	20.2167	25.7613	25.6223	21.3738	20.9478	16.4473	18.3391	15.0021	11.4656	down_down	delayed	0.043704	0.0329146	0.0557226	0.183459
FBtr0084491	FBgn0039125	1.26557	1.31503	1.28085	1.12284	1.11388	1.02434	0.911369	1.00514	0.820584	0.779621	0.630289	0.518485	0.574982	0.575704	0.214938	0.223337	0.217533	0.190697	0.189175	0.173969	0.154782	0.170708	0.139363	0.132407	0.107045	0.0880567	0.0976519	0.0977745	46.2982	52.3484	37.0749	32.6205	31.5014	43.04	45.1406	36.5008	26.4898	21.6434	6.765	5.96233	7.36769	3.40293	down_down	degradation	1.3232	1.12472	1.53408	0.0487256
FBtr0337095;FBtr0082909	FBgn0010340	0.33319	0.269611	0.251513	0.22615	0.210803	0.176212	0.158598	0.180047	0.161277	0.157735	0.174413	0.168369	0.174204	0.217437	0.0565872	0.0457893	0.0427155	0.0384081	0.0358017	0.029927	0.0269354	0.0305782	0.0273904	0.0267889	0.0296214	0.0285949	0.0295859	0.0369283	21.2825	17.7541	4.0864	9.60366	11.8886	12.359	13.7355	14.3537	16.5005	14.8534	18.0434	22.3381	17.4984	18.4644	down_down	production	0.311437	0.239417	0.391242	0.217728
FBtr0070906;FBtr0070907	FBgn0261955	6.09525	6.379	6.13642	4.23231	5.10367	4.70653	4.58963	4.8203	5.83452	6.3023	6.22171	7.01793	6.71447	9.42087	1.03518	1.08337	1.04218	0.718792	0.866779	0.799331	0.779478	0.818654	0.990903	1.07035	1.05666	1.19189	1.14035	1.59999	54.0101	56.9974	53.9533	77.9697	78.9809	113.603	129.316	116.915	98.6591	111.096	114.168	123.224	110.781	113.047	up_up	delayed	6.1332	4.7149	7.64733	0.0564018
FBtr0336462;FBtr0078860	FBgn0087013	3.29549	3.35173	3.12319	6.26835	5.7912	6.16726	6.16472	5.82145	5.94712	5.10347	4.81621	4.57207	4.57129	4.07774	0.559688	0.56924	0.530425	1.06458	0.983545	1.04741	1.04698	0.988683	1.01003	0.866746	0.817958	0.776495	0.776363	0.692542	107.883	120.933	112.131	63.1917	52.4675	53.041	58.9059	59.3611	61.4033	60.8565	45.5406	48.7491	40.3883	41.3787	down_up	delayed	3.84436	2.89528	4.82947	0.443615
FBtr0082648	FBgn0038071				0.0977214	0.0681732	0.0937461	0.0836001	0.0992066	0.101351	0.106121	0.113582	0.102885	0.0684288	0.074783				0.0165965	0.0115782	0.0159213	0.0141982	0.0168487	0.017213	0.018023	0.0192901	0.0174735	0.0116216	0.0127007	7.0924	3.3319	31.7503	283.983	306.107	265.511	263.721	237.828	192.896	204.944	141.83	110.463	137.335	27.0832	up_up	production	0.0919712	0.0626554	0.122437	0.117312
FBtr0331194;FBtr0081120;FBtr0273228	FBgn0032717				0.0217956	0.0209275	0.0243377	0.0243868	0.0233884	0.0204272	0.0215313	0.0228865	0.0163738	0.023335	0.0261159				0.00370164	0.00355422	0.00413338	0.00414173	0.00397216	0.00346924	0.00365677	0.00388692	0.00278084	0.00396308	0.00443538	46.3643	52.7062	25.0938	17.608	20.3929	18.7422	17.0502	16.6	13.9617	13.6745	8.05016	8.07378	7.93324	6.27662	down_up	stationary	0.0216548	0.0194217	0.023888
FBtr0339532;FBtr0083448;FBtr0083447;FBtr0339531	FBgn0038504				0.014169	0.0195306	0.021302	0.02194	0.019339	0.0170395	0.0192879	0.0146366	0.0155983	0.0150975	0.0140538				0.00240638	0.00331698	0.00361782	0.00372617	0.00328443	0.00289389	0.00327574	0.00248579	0.00264913	0.00256408	0.00238682	20.6971	22.0043	30.4326	27.4277	22.975	20.8875	21.7035	18.8453	16.8245	15.7361	13.8002	11.9963	12.7592	8.96803	down_down	production	1e-07		0.0203163	0.287305
FBtr0072412;FBtr0345515;FBtr0309243	FBgn0035082	0.0429807	0.0307557	0.0252635	0.0252383	0.0241216	0.0225579	0.0240453	0.0269758	0.0273826	0.0235863	0.026996	0.0212675	0.0264943	0.0269687	0.00729961	0.00522338	0.00429061	0.00428633	0.00409669	0.0038311	0.00408373	0.00458141	0.00465052	0.00400577	0.00458486	0.00361196	0.00449965	0.00458022	46.2768	37.5949	48.1367	42.7853	46.1582	29.9057	20.0986	15.0811	21.1428	20.7148	42.6503	45.4526	34.2029	56.7813	down_down	delayed	0.0319078	0.0244294	0.0412808	0.06103
FBtr0301275	FBgn0260771	0.0529453	0.0968335	0.0707375	0.122104	0.126491	0.12547	0.141372	0.121173	0.125755	0.114534	0.103174	0.120443	0.141167	0.108822	0.00899194	0.0164457	0.0120137	0.0207375	0.0214825	0.0213092	0.0240098	0.0205794	0.0213576	0.0194518	0.0175225	0.0204554	0.023975	0.0184817	53.7104	55.3037	17.3619	8.97874	8.71156	14.3328	17.5678	18.4478	16.9691	13.3577	9.5485	7.70442	6.96816	3.7926	down_up	production	0.0555904	0.0385658	0.0726149	0.0513574
FBtr0342988;FBtr0071820	FBgn0034722	0.0455216	0.0546256	0.0912696	0.0749313	0.0922474	0.120609	0.0989821	0.0960138	0.131897	0.099392	0.130823	0.133444	0.112309	0.116833	0.00773115	0.00927731	0.0155007	0.0127259	0.0156668	0.0204836	0.0168106	0.0163065	0.0224006	0.0168802	0.0222183	0.0226635	0.019074	0.0198423	104.413	106.774	114.82	63.1173	52.9938	69.9191	74.115	76.0805	65.1148	57.4938	43.7078	36.3949	34.7435	21.9548	down_up	production	0.045815	0.0323568	0.0587005	0.0637885
FBtr0345350;FBtr0089321	FBgn0036290	0.296154	0.257656	0.199317	0.875051	0.731632	0.817383	0.835611	0.776479	0.735906	0.560502	0.589677	0.503732	0.463218	0.389781	0.0502972	0.0437589	0.0338509	0.148614	0.124256	0.13882	0.141916	0.131873	0.124982	0.0951926	0.100148	0.085551	0.0786704	0.0661983	35.5034	30.2959	18.7576	8.97465	7.68087	7.06378	6.31031	3.80696	6.84064	8.55089	14.2236	17.898	13.9355	14.5022	down_up	rejected
FBtr0084552	FBgn0026598			0.0856609	0.0899114	0.088639	0.0797477	0.0930885	0.0989724	0.0836255	0.0774625	0.0699998	0.0522466	0.0511186	0.0400027			0.0145482	0.0152701	0.015054	0.0135439	0.0158096	0.0168089	0.0142025	0.0131558	0.0118884	0.00887328	0.00868171	0.00679384	67.7842	71.1358	92.1749	38.5763	27.46	22.7619	22.0647	23.8502	15.0381	13.4431	6.39175	5.09406	6.24979	2.66539	down_up	production	0.0397628		0.106366	0.108977
FBtr0344987;FBtr0077306	FBgn0002641	0.0535971	0.0785417	0.0634465	0.146549	0.116284	0.147501	0.162837	0.11648	0.130394	0.116009	0.0809167	0.0773864	0.0910316	0.0560307	0.00910264	0.0133391	0.0107754	0.0248891	0.0197491	0.0250508	0.0276553	0.0197823	0.0221454	0.0197024	0.0137425	0.0131429	0.0154603	0.00951594	25.3757	30.6597	29.0966	4.50113	3.90156	4.30778	4.42273	5.82533	7.47081	7.79225	8.37996	8.77616	7.91535	7.48028	down_up	rejected
FBtr0074440;FBtr0074439;FBtr0340619	FBgn0027602	0.0209402		0.0418402	0.137047	0.140205	0.160707	0.176825	0.177889	0.220009	0.279658	0.313812	0.446512	0.292233	0.449108	0.00355637		0.00710592	0.0232753	0.0238116	0.0272937	0.030031	0.0302117	0.0373651	0.0474955	0.0532961	0.0758332	0.0496313	0.0762741	17.5942	20.2281	20.282	18.2673	16.6925	19.8426	19.7077	21.724	21.9257	20.8466	15.1077	12.4098	11.4081	6.63728	down_up	delayed	0.0209402	0.0138729	0.0280075	0.0674687
FBtr0345005;FBtr0072593	FBgn0035173	0.33788	0.10583	0.0801693		0.0222226		0.0334765	0.108109	0.144441	0.131692	0.214107	0.215989	0.192761	0.241017	0.0573837	0.0179736	0.0136155		0.00377416		0.00568547	0.0183607	0.0245311	0.0223658	0.0363628	0.0366823	0.0327376	0.040933	39.6084	36.8145	17.1189	4.37628	5.40263	7.71206	17.5719	32.1098	25.3593	24.9788	37.3232	55.4648	40.8241	60.5767	down_down	delayed	0.247943	0.180534	0.322326	0.616617
FBtr0082248	FBgn0037815		0.0945599	0.0915585	0.0784578	0.0874036	0.10424	0.0919449	0.0771483	0.125474	0.0937461	0.137426	0.152872	0.148136	0.134645		0.0160595	0.0155498	0.0133248	0.0148442	0.0177035	0.0156154	0.0131024	0.0213099	0.0159213	0.0233396	0.0259629	0.0251585	0.0228673	13.0553	10.1495	13.7297	26.9081	29.9619	32.6399	32.319	34.6375	34.842	27.8381	28.1382	26.2637	15.1108	9.53117	up_up	production	0.0799712	0.0654764	0.0954657	0.000693147
FBtr0088641	FBgn0021825	0.109979	0.213922	0.130174	0.382439	0.411313	0.404379	0.457519	0.419542	0.392812	0.381036	0.383665	0.32509	0.487885	0.271075	0.0186782	0.0363313	0.022108	0.0649514	0.0698551	0.0686775	0.0777026	0.0712528	0.066713	0.0647131	0.0651596	0.0552114	0.0828597	0.0460379	49.2496	47.3229	57.0193	57.9172	55.3645	45.3582	35.5713	34.2475	40.2941	40.9001	50.4325	59.147	42.8822	40.7953	down_up	rejected
FBtr0112900;FBtr0087309;FBtr0087308;FBtr0087307	FBgn0022160	0.231527	0.211873	0.212714	0.14096	0.146838	0.114388	0.123888	0.146978	0.140468	0.186883	0.184009	0.234347	0.207269	0.328784	0.0393213	0.0359833	0.0361262	0.0239398	0.0249381	0.019427	0.0210404	0.024962	0.0238563	0.0317393	0.0312511	0.0398002	0.0352015	0.0558389	1.91845	1.28099	2.54211	5.64549	5.82955	3.30923	3.2821	3.53125	4.78077	3.26455	2.84278	3.41525	3.25095	13.389	up_up	delayed	0.231565	0.179463	0.287285	0.121528
FBtr0302159;FBtr0302158;FBtr0302157;FBtr0302156	FBgn0261268	0.329151	0.343631	0.333907	0.414175	0.393251	0.43051	0.464252	0.454611	0.495945	0.455646	0.464291	0.463296	0.586809	0.464642	0.0559012	0.0583604	0.0567089	0.0703413	0.0667876	0.0731154	0.078846	0.0772087	0.0842286	0.0773844	0.0788527	0.0786836	0.0996604	0.0789123	33.8865	36.6134	31.902	46.6478	48.6948	47.6615	48.7898	47.8052	45.988	44.9787	34.4052	32.5156	28.5607	21.629	down_up	production	0.342128	0.270495	0.405208	0.0610012
FBtr0084577	FBgn0039159	0.272749	0.351039	0.301644	0.219433	0.227175	0.213471	0.229447	0.206971	0.173845	0.199067	0.226605	0.206807	0.199918	0.225057	0.0463222	0.0596186	0.0512295	0.0372673	0.0385822	0.0362548	0.0389679	0.0351508	0.0295249	0.0338084	0.0384854	0.0351229	0.0339529	0.0382225	43.4885	36.0827	42.6103	46.0514	47.893	39.377	36.7146	38.5	40.9178	39.3205	68.5348	68.4904	51.3682	55.8405	up_down	production	0.293751	0.232247	0.367189	0.143851
FBtr0084628	FBgn0039189	0.390572	0.415873	0.343149	0.255972	0.289398	0.274529	0.267262	0.340786	0.321756	0.361679	0.313054	0.324342	0.283276	0.340811	0.0663325	0.0706296	0.0582786	0.0434729	0.0491498	0.0466245	0.0453902	0.0578772	0.0546453	0.0614256	0.0531675	0.0550845	0.04811	0.0578815	21.9021	19.0171	5.52471	40.9711	43.2265	53.5728	46.6857	34.0352	27.5119	22.735	17.9761	15.1438	16.6175	6.39291	down_down	production	0.310546	0.259112	0.363921	0.016323
FBtr0077941;FBtr0329985	FBgn0002543				0.0825736	0.062822	0.103654	0.127955	0.132311	0.127004	0.126481	0.091576	0.0601797	0.0634836	0.0630913				0.0140238	0.0106694	0.0176041	0.0217311	0.0224709	0.0215697	0.0214809	0.0155528	0.0102206	0.0107817	0.0107151	1.79583	0.966781	3.1858	96.5608	98.4154	111.818	131.38	135.322	102.36	86.9042	39.6545	31.9929	41.2338	19.4064	up_up	production	0.129454	0.0760544	0.205509	0.309139
FBtr0339560;FBtr0339559;FBtr0302943;FBtr0302942;FBtr0081419;FBtr0081417;FBtr0345687;FBtr0339561;FBtr0302945;FBtr0302944;FBtr0081420;FBtr0081418	FBgn0032889	0.317847	0.187662	0.0920112	0.0694553	0.0623439	0.0683195	0.0506269	0.0553223	0.0568074	0.0655952	0.0663348	0.0710985	0.113507	0.100881	0.0539815	0.0318715	0.0156267	0.0117959	0.0105882	0.011603	0.00859819	0.00939563	0.00964786	0.0111403	0.0112659	0.012075	0.0192775	0.0171331	15.8156	14.5581	4.97431	5.45007	5.8283	9.40351	18.6337	22.0227	24.7497	32.5221	46.3246	63.6767	53.2154	51.0228	down_down	production	0.188422	0.127185	0.267323	0.30073
FBtr0084838;FBtr0084837;FBtr0344719;FBtr0344718	FBgn0039338	0.09617	0.0916873	0.144709	0.141014	0.161348	0.203694	0.200049	0.217058	0.230176	0.161666	0.219685	0.243902	0.233566	0.221369	0.016333	0.0155717	0.0245765	0.0239491	0.0274024	0.0345943	0.0339751	0.036864	0.0390919	0.0274564	0.0373101	0.0414229	0.0396676	0.0375961	75.7851	79.5185	94.8342	108.722	105.364	108.747	90.4224	74.1296	56.4529	52.9033	33.0409	28.779	27.6115	16.6106	down_up	production	0.0950646	0.0718926	0.117345	0.0380811
FBtr0332401;FBtr0332400;FBtr0332399;FBtr0070842;FBtr0070841	FBgn0261383	0.0589131	0.0459516	0.148374	0.133632	0.111166	0.114159	0.10424	0.122758	0.136087	0.127139	0.145712	0.156795	0.125359	0.145852	0.0100055	0.00780416	0.025199	0.0226953	0.0188798	0.0193882	0.0177035	0.0208485	0.0231122	0.0215926	0.0247469	0.0266291	0.0212903	0.0247708	32.9386	41.1124	35.3938	7.66784	6.18008	7.45495	9.04886	11.2602	13.4262	12.3982	11.865	12.164	9.0483	7.5649	down_up	delayed	0.0566642	0.0389566	0.0733093	0.165757
FBtr0340157;FBtr0074283	FBgn0267384	0.112602	0.100274	0.141573	0.216787	0.193968	0.121036	0.266317	0.248667	0.187043	0.144892	0.225471	0.247838	0.124001	0.147302	0.0191237	0.01703	0.0240439	0.0368179	0.0329424	0.0205562	0.0452298	0.0422323	0.0317664	0.0246077	0.0382928	0.0420914	0.0210596	0.025017	40.2009	37.5855	52.8866	65.8207	64.7189	59.2956	49.5084	49.9222	55.7668	49.4872	54.9006	54.3415	47.2823	47.174	up_up	rejected
FBtr0100879	FBgn0262952	0.0801517	0.071602	0.0513997	0.0538645			0.0446161	0.0495789	0.0432422	0.0431449	0.0431095	0.0443804	0.0397823	0.0598889	0.0136125	0.0121605	0.00872944	0.00914805			0.00757736	0.00842021	0.00734403	0.00732749	0.00732149	0.00753732	0.00675642	0.0101712	258.543	240.239	326.815	147.432	342.337	438.301	479.613	462.032	588.137	486.283	460.19	189.255	914.779	586.016	up_down	production	0.0771085	0.0580723	0.0992771	0.210635
FBtr0334695;FBtr0083082;FBtr0330039	FBgn0026441				0.0517002	0.0544343	0.0475298	0.05203	0.0578359	0.0522525	0.0442121	0.0536108	0.0535015	0.0563351	0.0547544				0.00878048	0.00924483	0.0080722	0.0088365	0.00982253	0.00887428	0.00750875	0.00910496	0.0090864	0.00956765	0.00929918	43.029	48.4335	55.4058	21.0081	13.5914	13.6906	13.2175	17.1136	18.7552	18.463	16.8237	15.3786	13.5364	10.5283	down_up	stationary	0.0519912	0.0466296	0.0573528
FBtr0080534	FBgn0024846	0.0944194	0.122014	0.0886682	0.21837	0.210485	0.238691	0.259773	0.234126	0.229423	0.239433	0.19306	0.192402	0.22978	0.186245	0.0160357	0.0207222	0.0150589	0.0370867	0.0357477	0.040538	0.0441185	0.0397627	0.038964	0.0406639	0.0327883	0.0326766	0.0390246	0.0316309	49.7823	44.807	13.5354	2.62412	2.62423	3.33783	6.00157	9.03738	24.6314	30.2121	38.6857	42.1598	32.7842	35.4433	down_up	rejected
FBtr0301165;FBtr0084502;FBtr0084501	FBgn0039136				0.0586243	0.0476156	0.0711649	0.0466282	0.0619614	0.070837	0.0752455	0.0750816	0.0890664	0.0656928	0.0979342				0.00995643	0.00808678	0.0120863	0.00791907	0.0105232	0.0120306	0.0127793	0.0127515	0.0151265	0.0111569	0.0166326	45.2753	45.6942	66.1903	111.175	112.217	118.444	121.277	140.45	150.996	136.146	134.467	142.42	122.222	109.567	up_up	production	0.05107	0.0370258	0.164701	0.050757
FBtr0083122;FBtr0083121	FBgn0038318	0.543036	0.444795	0.3891	0.192566	0.191936	0.187842	0.147671	0.134785	0.129719	0.120701	0.116505	0.112746	0.111238	0.0573343	0.0922262	0.0755416	0.0660826	0.0327044	0.0325974	0.031902	0.0250797	0.0228912	0.0220307	0.0204992	0.0197866	0.0191482	0.018892	0.00973735	39.4206	46.5977	24.1418	19.4783	21.4065	23.8733	26.8896	24.5617	20.3473	18.4413	11.1657	9.03047	10.4614	6.52331	down_down	delayed	0.540606	0.400386	0.69603	0.274081
FBtr0330374;FBtr0084897;FBtr0330375	FBgn0040212	0.108597	0.0765199	0.0574241	0.0544402	0.0420791	0.0327096	0.0341334	0.0531561	0.029785	0.0340571	0.0387966	0.038234	0.05042	0.0752163	0.0184436	0.0129957	0.00975259	0.00924582	0.00714649	0.00555522	0.00579703	0.00902774	0.00505852	0.00578407	0.00658901	0.00649345	0.00856306	0.0127743	17.0552	15.9603	2.41132	6.68111	7.14935	9.19892	11.0579	10.3153	9.02064	8.26699	8.9976	10.4329	7.99469	9.20224	down_down	production	0.0974533	0.0700446	0.128517	0.538789
FBtr0331416;FBtr0331415;FBtr0289966;FBtr0072900	FBgn0035335	1.65401	1.40033	1.29362	0.776557	0.800541	0.76274	0.66446	0.713268	0.534995	0.766994	0.800834	1.08455	0.716274	1.03851	0.280908	0.237824	0.219701	0.131886	0.13596	0.12954	0.112848	0.121138	0.0908607	0.130262	0.136009	0.184194	0.121648	0.176375	46.241	35.1774	32.661	38.8573	41.9372	45.5335	51.4142	52.8044	70.2154	71.6051	94.3768	94.8771	72.6948	79.5567	up_down	production	1.69103	1.27884	2.15606	0.300834
FBtr0074615	FBgn0030944			0.157577	0.209619	0.225737	0.19032	0.207671	0.216963	0.25468	0.207864	0.2617	0.271565	0.292468	0.239897			0.026762	0.0356005	0.0383379	0.0323229	0.0352697	0.0368477	0.0432535	0.0353026	0.0444456	0.0461211	0.0496711	0.0407428	47.3598	46.8588	57.1654	55.0417	53.2554	50.2602	54.939	61.4757	49.1236	40.5062	42.6573	38.5048	29.3285	22.0396	down_up	production	0.161498	0.0908426	0.208433	0.0285302
FBtr0302307;FBtr0083586;FBtr0339976	FBgn0038608	0.119786	0.193009	0.145483	0.0977449	0.121989	0.128493	0.128331	0.17141	0.107864	0.103061	0.0282302	0.0256581	0.045748	0.026925	0.0203437	0.0327796	0.0247081	0.0166005	0.0207179	0.0218226	0.0217951	0.0291113	0.018319	0.0175033	0.00479446	0.00435763	0.00776959	0.0045728	77.6296	56.5974	5.32446	71.5431	72.6848	117.565	127.994	96.5554	61.2515	42.3082	27.628	15.408	18.4373	10.5257	down_down	rejected
FBtr0071313;FBtr0340120	FBgn0010269	0.12405	0.0918102	0.0815217	0.156553	0.14641	0.146149	0.174103	0.158319	0.153333	0.142226	0.117373	0.104618	0.121987	0.105459	0.0210679	0.0155925	0.0138452	0.026588	0.0248655	0.0248211	0.0295687	0.026888	0.0260412	0.0241549	0.0199341	0.0177678	0.0207176	0.0179106	58.9864	60.0948	16.1327	30.0146	29.8137	33.1925	26.5462	14.7463	13.4858	14.5976	12.6452	17.1766	10.0142	9.33683	down_up	delayed	0.120638	0.0912327	0.151552	0.247343
FBtr0331395;FBtr0331394;FBtr0070904;FBtr0070903	FBgn0029866	0.424694	0.34704	0.260486	0.181915	0.16753	0.167805	0.128031	0.132133	0.101652	0.130548	0.159907	0.196942	0.169511	0.371171	0.0721278	0.0589395	0.0442395	0.0308954	0.0284524	0.0284991	0.0217441	0.0224407	0.017264	0.0221716	0.0271578	0.0334475	0.0287888	0.0630377	15.8525	17.3313	9.78233	1.18254	1.21191	1.21559	2.7187	0.874941	2.41829	5.24967	21.4636	51.0636	30.2931	23.8031	down_down	delayed	0.292095	0.228199	0.366944	0.104235
FBtr0310270;FBtr0073957;FBtr0073956	FBgn0052594				0.0267029	0.0236833	0.0270483	0.0310502	0.0410565	0.033143	0.0350584	0.0374444	0.034368	0.0274059	0.0349814				0.00453508	0.00402224	0.00459374	0.00527339	0.00697281	0.00562883	0.00595414	0.00635935	0.00583687	0.00465446	0.00594104	9.1632	10.2196	6.138	27.5229	28.7558	32.0478	29.3157	22.5267	28.7526	31.7239	22.6957	26.2806	27.1824	16.0255	up_up	production	0.0318233	0.017105	0.06842	0.212833
FBtr0310636;FBtr0310637;FBtr0310633;FBtr0113135;FBtr0310634;FBtr0073265;FBtr0073266;FBtr0345589;FBtr0073269;FBtr0310635;FBtr0073268;FBtr0073267	FBgn0264693	0.0760105	0.0796443	0.157723	0.211498	0.223192	0.217589	0.228888	0.216285	0.217363	0.1942	0.205987	0.185152	0.195254	0.174128	0.0129092	0.0135264	0.0267869	0.0359197	0.0379057	0.0369541	0.0388732	0.0367327	0.0369157	0.0329818	0.0349837	0.0314453	0.0331608	0.029573	72.0974	78.4644	102.039	33.7361	21.4541	20.9203	24.4446	31.3107	37.5491	40.7085	38.9368	38.1635	33.9793	30.646	down_up	production	0.0618247	0.0390268	0.0846225	0.133243
FBtr0343600;FBtr0070508	FBgn0040396				0.0944624	0.112567	0.0983889	0.0898665	0.08723	0.107223	0.081549	0.0845388	0.0856414	0.0972316	0.0618814				0.016043	0.0191177	0.0167098	0.0152624	0.0148147	0.0182103	0.0138498	0.0143576	0.0145449	0.0165133	0.0105096	53.806	46.1559	20.4505	7.88111	6.7415	8.36866	10.0128	9.92315	14.3768	17.3199	34.8696	40.1352	27.809	31.3073	down_up	degradation	0.108197	0.0868955	0.132541	0.0194235
FBtr0333400;FBtr0072831	FBgn0035228	0.0746601	0.0835103	0.0596118		0.0492822	0.050217	0.0440189	0.0408184	0.0460954	0.0566357	0.0453167	0.0721133	0.0848237	0.113306	0.0126799	0.0141829	0.0101241		0.00836983	0.00852859	0.00747594	0.00693238	0.00782859	0.00961869	0.00769634	0.0122473	0.014406	0.0192433	63.4415	48.4493	9.27629	39.3994	41.5629	54.1703	57.9695	58.9666	65.7705	73.3799	73.0469	87.4875	66.443	61.2542	down_down	delayed	0.0739233	0.0570595	0.0917111	0.0793439
FBtr0076757;FBtr0076755;FBtr0076754;FBtr0333223;FBtr0076759;FBtr0076758;FBtr0076756	FBgn0011817		0.0408379		0.0654859	0.0617994	0.0781299	0.0841504	0.071403	0.0773122	0.060006	0.0549964	0.0472702	0.0607671	0.0457675		0.00693569		0.0111218	0.0104957	0.0132692	0.0142916	0.0121267	0.0131303	0.0101911	0.00934028	0.00802812	0.0103203	0.00777291	32.6297	41.8306	58.805	80.0542	81.8134	66.8362	66.5683	90.5295	97.5514	98.1855	62.7148	38.8963	47.9938	24.7441	up_up	production	0.0591495	0.0251385	0.110905	0.00444645
FBtr0072191;FBtr0072192	FBgn0013764			0.0766093	0.0352423	0.0390501	0.0340134	0.0499692	0.0552481	0.0467628	0.0422118	0.0550198	0.0831083	0.0760671	0.0848022			0.0130109	0.00598536	0.00663206	0.00577665	0.0084865	0.00938304	0.00794194	0.00716903	0.00934426	0.0141147	0.0129188	0.0144024	51.3907	55.1177	79.9816	47.1123	34.2209	32.8231	37.0573	38.5524	34.9604	34.5643	32.6804	40.4942	25.868	20.6917	down_up	delayed	0.0392415	0.0304122	0.0931985	0.00265266
FBtr0343850;FBtr0081349;FBtr0081348	FBgn0014127	0.0513587	0.0800405	0.186821	0.175557	0.182937	0.203557	0.240518	0.262646	0.329172	0.271887	0.163785	0.150185	0.158691	0.111002	0.00872248	0.0135936	0.0317287	0.0298156	0.0310691	0.0345711	0.0408482	0.0446064	0.0559048	0.0461757	0.0278163	0.0255066	0.0269513	0.0188519	66.2107	67.5727	43.0195	59.0642	59.8142	79.6256	84.5523	90.1725	57.5217	45.2167	23.5578	17.3598	17.6687	6.64963	down_up	production	0.0489901	0.0327621	0.0652181	0.249513
FBtr0073902	FBgn0030552	2.34909	2.25278	1.96922	1.12934	1.15283	1.06956	0.931919	1.07707	0.986035	1.22305	1.07196	1.34723	1.05399	1.39305	0.398956	0.3826	0.334442	0.1918	0.195791	0.181648	0.158272	0.182924	0.167463	0.207716	0.182056	0.228806	0.179004	0.236588	38.0402	19.6575	2.56911	14.2258	15.3949	21.5691	22.9653	23.6193	25.283	23.5764	37.1369	50.6686	31.3997	45.066	down_down	production	2.35403	1.7361	3.01611	0.26137
FBtr0073900	FBgn0026713	0.0723982	0.0754524	0.103978	0.131464	0.112879	0.133027	0.128476	0.147402	0.14223	0.101829	0.128437	0.115863	0.12821	0.116603	0.0122957	0.0128144	0.0176591	0.0223271	0.0191708	0.0225925	0.0218196	0.0250339	0.0241556	0.0172942	0.021813	0.0196775	0.0217745	0.0198031	23.2295	22.8391	31.4081	36.3788	35.9668	33.8443	28.3259	22.465	17.85	17.2562	13.2018	13.6261	11.3717	8.01256	down_up	production	0.0761817	0.0576124	0.0940368	0.0937408
FBtr0339628;FBtr0087896	FBgn0033712	0.216412	0.237013	0.196231	0.171201	0.204254	0.18373	0.161109	0.177856	0.16405	0.209962	0.165596	0.178595	0.186895	0.173342	0.0367543	0.0402529	0.0333269	0.0290758	0.0346894	0.0312037	0.0273619	0.030206	0.0278614	0.0356589	0.0281239	0.0303316	0.0317412	0.0294394	21.8521	20.5943	25.6117	24.2004	23.2788	16.7928	12.4726	8.25802	6.91241	6.19046	6.94467	7.81696	6.4291	8.12281	down_down	stationary	0.18316	0.166561	0.199758
FBtr0073232;FBtr0333566	FBgn0035523	0.216666	0.219599	0.194176	0.225943	0.210801	0.220983	0.255726	0.283918	0.282097	0.291143	0.322941	0.291837	0.219736	0.304614	0.0367974	0.0372955	0.0329778	0.038373	0.0358014	0.0375305	0.0434311	0.0482191	0.0479098	0.0494461	0.0548465	0.0495641	0.0373187	0.051734	25.4598	39.1828	63.702	92.2544	88.4368	98.105	107.11	96.7391	63.5359	48.4871	26.7419	29.508	32.7698	32.9963	up_up	production	0.205215	0.16802	0.241128	0.0412509
FBtr0072277	FBgn0034986	1.00418	1.00102	0.959045	0.81953	0.856668	0.721387	0.727847	0.742581	0.683839	0.744357	0.747303	0.856785	0.599923	0.898567	0.170545	0.170008	0.162879	0.139184	0.145492	0.122516	0.123613	0.126116	0.11614	0.126417	0.126918	0.145512	0.101888	0.152608	55.4051	47.8969	49.51	62.8598	61.0775	60.3706	49.0809	44.4807	47.2004	48.3852	61.7564	78.6343	53.5637	59.4932	up_down	production	0.968759	0.75987	1.25939	0.137447
FBtr0084604	FBgn0011785		0.0309202	0.171133	0.289538	0.345272	0.333083	0.322867	0.344574	0.325769	0.273475	0.332068	0.330612	0.286627	0.328817		0.00525132	0.0290642	0.0491736	0.0586392	0.056569	0.0548339	0.0585205	0.0553268	0.0464455	0.0563967	0.0561494	0.0486791	0.0558445	47.4549	63.3267	77.3157	55.106	47.0131	46.237	44.3872	42.7068	33.74	27.571	16.9879	16.7031	13.8484	11.5575	down_up	rejected
FBtr0301698;FBtr0076500;FBtr0301699;FBtr0076501	FBgn0035978	0.70314	0.546783	0.579978	1.34727	1.19112	1.48177	1.64035	1.45232	1.30763	1.13425	0.943414	0.899309	1.05358	0.816485	0.119417	0.0928626	0.0985004	0.228812	0.202294	0.251655	0.278588	0.246654	0.222081	0.192636	0.160224	0.152734	0.178934	0.138667	77.9249	81.8255	28.4074	3.97419	4.09196	6.66769	9.53183	9.58502	10.9141	12.426	14.8653	20.301	15.8949	25.7023	down_up	rejected
FBtr0335173;FBtr0077744	FBgn0026479	1.18759	1.18693	1.02333	1.85435	1.77619	2.01928	1.93958	1.82766	1.76043	1.85424	1.71714	1.54289	1.70701	1.29083	0.201694	0.201581	0.173797	0.314933	0.301659	0.342943	0.329407	0.310399	0.298981	0.314913	0.29163	0.262036	0.28991	0.219227	67.9652	47.8959	7.51457	16.5849	17.9653	30.8967	43.4751	44.0099	36.1329	36.164	29.6948	34.6529	26.7392	23.2149	down_up	rejected
FBtr0340060;FBtr0087150	FBgn0034118	0.0809011	0.0994934	0.176966	0.647111	0.754778	0.663758	0.579198	0.567918	0.599552	0.611476	0.611652	0.597425	0.465852	0.583237	0.0137398	0.0168974	0.0300549	0.109902	0.128187	0.112729	0.0983678	0.0964521	0.101825	0.10385	0.10388	0.101463	0.0791178	0.0990539	97.3812	91.8807	128.66	130.798	121.927	106.654	80.4795	68.3472	54.3197	42.8086	28.5172	30.1838	23.8268	17.796	down_up	delayed	0.0809011	0.0530914	0.110228	0.109283
FBtr0339552;FBtr0078950	FBgn0037242	0.0343093	0.019017				0.0210616	0.0123148	0.0213584	0.0252358	0.0290374	0.0268077	0.0356088	0.0229115	0.0392166	0.0058269	0.00322974				0.00357699	0.00209148	0.0036274	0.0042859	0.00493155	0.00455288	0.0060476	0.00389116	0.00666033	52.0324	44.8912	9.43521	11.8858	11.2113	24.4852	33.7056	37.3417	34.9547	31.7256	27.4179	31.6625	21.6142	20.6259	down_down	delayed	0.0252302	0.0197111	0.0327992	0.0925213
FBtr0081323	FBgn0032818	1.02362	0.95444	0.986074	0.648282	0.765511	0.689323	0.626425	0.569596	0.532458	0.534976	0.523579	0.443819	0.411334	0.468175	0.173846	0.162097	0.167469	0.110101	0.13001	0.117071	0.106389	0.0967371	0.0904298	0.0908574	0.0889218	0.0753759	0.0698587	0.0795122	27.9556	24.8857	22.9729	26.7566	28.2735	29.7096	25.3115	18.629	17.6542	15.8642	14.5077	15.6112	12.3353	11.6188	down_down	degradation	0.870042	0.731379	1.01414	0.0404656
FBtr0075419;FBtr0075418;FBtr0075417;FBtr0308819	FBgn0036623	0.38453	0.32868	0.417185	0.273758	0.24897	0.222046	0.226367	0.263366	0.300334	0.223231	0.315344	0.371234	0.351915	0.397244	0.0653064	0.0558213	0.0708524	0.0464936	0.0422837	0.0377111	0.0384449	0.0447287	0.0510071	0.0379123	0.0535562	0.0630483	0.0597674	0.0674657	25.947	29.652	39.7211	29.7607	28.1387	29.82	31.2063	30.5735	36.4167	39.6521	39.3473	41.562	37.0734	27.7068	up_down	delayed	0.388481	0.298645	0.489243	0.104505
FBtr0100182;FBtr0088418;FBtr0088417;FBtr0088413;FBtr0088412	FBgn0004907	0.070999	0.0783153		0.212417	0.226082	0.197859	0.193394	0.21563	0.22697	0.2413	0.236503	0.272166	0.288028	0.250414	0.0120581	0.0133006		0.0360758	0.0383965	0.0336033	0.0328449	0.0366214	0.0385473	0.0409811	0.0401664	0.0462231	0.0489171	0.0425289	166.238	145.954	170.202	146.383	143.268	151.974	192.955	257.93	342.031	366.318	446.446	451.879	402.676	463.317	up_up	rejected
FBtr0310433;FBtr0073803;FBtr0330399;FBtr0333723;FBtr0310432;FBtr0113443	FBgn0086674	0.0751421	0.0489915	0.0511791		0.0297774	0.0257668	0.0260246	0.0231213	0.042243	0.0468253	0.0853936	0.0948156	0.0721211	0.120498	0.0127617	0.00832044	0.00869199		0.00505723	0.00437609	0.00441987	0.00392679	0.00717433	0.00795255	0.0145028	0.016103	0.0122487	0.0204647	16.1201	18.3616	7.54066	3.44653	4.04505	6.2816	10.1919	13.4264	26.3199	27.4282	23.0458	16.2569	18.9443	8.46503	down_down	delayed	0.060549	0.045601	0.0768216	0.150171
FBtr0334454;FBtr0273257	FBgn0030343	0.0533902	0.0575646	0.0707141	0.0411059	0.0306919	0.0410097	0.0339958	0.0408321	0.0475337	0.0350362	0.0614403	0.0561497	0.0489368	0.0558609	0.00906751	0.00977646	0.0120097	0.0069812	0.00521254	0.00696486	0.00577367	0.0069347	0.00807286	0.00595036	0.0104347	0.00953616	0.00831116	0.00948711	18.4763	20.9366	12.5347	6.47558	5.58206	6.48343	8.08956	10.4144	14.5039	14.6967	14.2634	14.5183	13.5344	11.4938	down_down	production	0.0504959	0.0356627	0.0662758	0.438
FBtr0333867;FBtr0076472	FBgn0011327	0.866269	0.829112	0.839904	2.63263	2.59137	3.10699	2.80356	2.80719	3.08025	2.50851	2.5177	2.34601	2.42514	2.1656	0.147122	0.140812	0.142645	0.447111	0.440105	0.527674	0.476142	0.476758	0.523133	0.426032	0.427593	0.398433	0.411873	0.367795	174.194	165.171	221.957	152.177	155.658	70.3604	57.1215	58.8379	46.359	40.161	35.4383	28.6186	29.4637	22.0182	down_up	delayed	0.899698	0.686019	1.11338	0.124431
FBtr0340348;FBtr0074071	FBgn0030655	0.0324904	0.0301228	0.0307083	0.0273401	0.0277404	0.0254413	0.0288652	0.0274098	0.0337601	0.0267763	0.0276707	0.0231615	0.0318177	0.0257355	0.005518	0.00511589	0.00521533	0.00464329	0.00471127	0.0043208	0.00490231	0.00465513	0.00573363	0.00454754	0.00469944	0.00393362	0.00540375	0.00437079	22.1109	24.7218	31.7383	16.9558	13.9949	12.4819	11.1351	12.0304	11.5269	9.03802	8.84422	8.11078	6.80097	4.91173	down_down	stationary	0.0279321	0.0254008	0.0304635
FBtr0085240;FBtr0085239;FBtr0085238;FBtr0085236	FBgn0039543	0.789769	0.47278	0.541279	0.33248	0.314858	0.273862	0.235297	0.18233	0.131442	0.143103	0.172553	0.178226	0.130617	0.190968	0.13413	0.0802944	0.0919279	0.0564666	0.0534737	0.0465112	0.0399616	0.030966	0.0223234	0.0243038	0.0293055	0.030269	0.0221832	0.032433	35.1656	37.3776	51.9672	26.5405	22.7348	7.65554	7.73836	10.7077	10.3727	9.90391	11.8363	14.5489	11.154	9.50534	down_down	delayed	0.627025	0.491822	0.775943	0.163545
FBtr0333051;FBtr0304035;FBtr0304034;FBtr0075773;FBtr0075772;FBtr0075771;FBtr0304037;FBtr0304036	FBgn0026418	4.17434	3.54283	3.63297	8.02883	7.79914	8.53018	8.18261	7.9053	8.04542	7.87739	6.60187	6.45023	6.55854	5.23637	0.708948	0.601694	0.617004	1.36357	1.32456	1.44872	1.38969	1.34259	1.36639	1.33785	1.12122	1.09547	1.11387	0.889317	153.213	138.475	49.4234	28.6351	26.5622	42.5109	70.0484	85.662	87.4998	89.9624	78.6222	74.6771	61.9933	52.4729	down_up	rejected
FBtr0343337;FBtr0072179;FBtr0302165;FBtr0343336	FBgn0034971	0.534176	0.624376	0.586165	0.41133	0.333842	0.30227	0.340475	0.333979	0.28907	0.268745	0.283176	0.235188	0.235689	0.269	0.0907215	0.106041	0.099551	0.0698581	0.0566979	0.0513359	0.0578245	0.0567211	0.0490941	0.0456421	0.0480931	0.039943	0.0400282	0.0456856	30.9294	35.1132	44.5923	36.4164	32.3235	39.9515	43.7578	39.4441	41.9501	39.7873	45.3776	51.3672	44.2733	65	up_down	production	0.582529	0.447819	0.735443	0.183147
FBtr0072467;FBtr0072466;FBtr0072465;FBtr0072468;FBtr0333218;FBtr0072464;FBtr0072471;FBtr0072470;FBtr0072469	FBgn0020386		0.0374397	0.0383123	0.0327193	0.0343305	0.0466106	0.0368548	0.0306115	0.0243035	0.0240414	0.0334841	0.0294277	0.0293225	0.0278461		0.00635856	0.00650674	0.00555687	0.00583051	0.00791609	0.00625923	0.00519889	0.00412758	0.00408306	0.00568676	0.00499783	0.00497997	0.00472924	53.1175	63.1055	68.5938	25.3584	20.5449	26.8098	28.4565	27.6264	36.8826	39.9008	35.2652	31.9637	33.1927	26.6149	down_down	production	0.0351116	0.0232614	0.0438895	0.119187
FBtr0070062;FBtr0070061;FBtr0070060;FBtr0070059;FBtr0070058	FBgn0027588	14.3321	16.3328	15.6061	10.0858	9.55689	9.31275	8.36879	8.6986	8.42207	7.81475	8.80437	8.07333	7.73044	7.44142	2.43409	2.77388	2.65045	1.71291	1.62309	1.58163	1.42131	1.47732	1.43036	1.32721	1.49529	1.37113	1.3129	1.26381	86.2034	135.65	204.5	181.43	175.176	121.842	102.134	99.1037	105.888	111.726	91.4384	98.0597	89.9422	70.6237	up_down	delayed	15.8976	12.2213	20.1701	0.114773
FBtr0332952;FBtr0071449	FBgn0083167	1.57807	1.66183	1.59724	0.477762	0.612803	0.398778	0.417103	0.433632	0.58636	0.58234	0.434686	0.78327	0.42785	0.567898	0.268012	0.282237	0.271266	0.0811406	0.104075	0.0677262	0.0708385	0.0736457	0.0995842	0.0989014	0.0738247	0.133026	0.0726637	0.0964487	82.2462	69.4039	83.411	129.967	132.941	124.929	117.674	97.1974	102.275	98.2091	173.352	175.07	141.714	188.474	up_down	rejected
FBtr0076325;FBtr0076324;FBtr0076320;FBtr0076318;FBtr0076317;FBtr0076321;FBtr0076319;FBtr0331848;FBtr0076322;FBtr0076326;FBtr0076323;FBtr0076327	FBgn0036043	0.535405	0.465163	0.604412	0.265876	0.295321	0.238238	0.199457	0.161609	0.114485	0.0763872	0.0589658	0.0507264	0.0379395	0.0268179	0.0909303	0.0790008	0.10265	0.0451549	0.0501557	0.0404611	0.0338747	0.0274468	0.0194435	0.0129732	0.0100144	0.00861509	0.00644344	0.0045546	40.6902	55.1655	66.6827	7.80122	5.23054	3.69848	2.69444	3.86257	3.36205	4.06579	5.14698	5.45137	5.76783	8.3517	down_down	production	0.51114	0.429677	0.595798	0.155807
FBtr0086712;FBtr0086711	FBgn0034366	0.166181	0.170842	0.132435	0.291794	0.223379	0.28892	0.2789	0.246076	0.25765	0.199289	0.183113	0.182249	0.186876	0.141325	0.0282234	0.0290148	0.0224921	0.0495568	0.0379375	0.0490685	0.0473669	0.0417921	0.0437579	0.0338462	0.0310989	0.0309521	0.0317379	0.0240018	23.7299	26.4632	36.1981	14.2103	9.34699	3.96294	4.25982	5.55989	9.49895	11.7055	13.7219	10.9089	10.3193	8.5806	down_up	rejected
FBtr0340301;FBtr0073721	FBgn0030447	0.0788071	0.0824292	0.0575802	0.186534	0.167825	0.184676	0.206485	0.202211	0.210072	0.156738	0.190334	0.164201	0.172323	0.154416	0.0133842	0.0139993	0.00977911	0.0316799	0.0285024	0.0313644	0.0350682	0.0343424	0.0356774	0.0266195	0.0323252	0.0278869	0.0292664	0.0262251	18.2386	16.515	12.4175	12.0772	11.5496	9.90666	9.60895	8.75982	9.56311	9.5254	18.2829	18.7651	12.581	13.9681	down_up	rejected
FBtr0073015	FBgn0035372	1.1911	0.398243	0.211937				0.130373		0.0328655	0.0357667	0.0451801	0.155776	0.0892055	0.115906	0.20229	0.0676354	0.0359943				0.0221418		0.0055817	0.00607442	0.00767314	0.0264561	0.0151502	0.0196848	28.393	23.0036	4.50039	25.5289	27.4916	30.7548	27.9108	25.888	28.869	28.2065	25.2811	26.8675	22.7238	20.7336	down_down	rejected
FBtr0073016	FBgn0035371	0.0724665	0.0524789	0.0520944	0.0294544	0.0336012	0.0439682	0.0635422	0.0871129	0.102834	0.118447	0.146219	0.151461	0.125818	0.169366	0.0123073	0.00891273	0.00884743	0.00500238	0.00570665	0.00746732	0.0107917	0.0147948	0.0174648	0.0201164	0.0248331	0.0257233	0.0213682	0.0287643	35.6614	37.98	19.0173	31.9978	34.6114	44.6372	50.3852	53.8531	51.7744	51.4797	44.4054	44.0116	36.9658	48.2854	up_up	delayed	0.0635667	0.0474764	0.0818421	0.182629
FBtr0343163;FBtr0343162;FBtr0079332	FBgn0031832	0.0479084	0.0645843	0.0445892	0.0734833	0.0929577	0.08296	0.104575	0.119686	0.110719	0.0813012	0.103104	0.103201	0.157864	0.133081	0.0081365	0.0109686	0.00757278	0.01248	0.0157874	0.0140895	0.0177605	0.0203268	0.0188039	0.0138077	0.0175106	0.0175272	0.0268108	0.0226018	13.8736	12.9977	9.59306	12.5633	13.3649	16.8637	19.8898	24.187	21.6008	15.7866	13.1029	11.7537	9.93825	7.20569	down_up	production	0.0541339	0.0448296	0.0634381	0.000693147
FBtr0300550;FBtr0079883	FBgn0032166	0.800502	0.720548	0.717367	0.44579	0.490676	0.416332	0.395718	0.398672	0.315685	0.450989	0.466438	0.46874	0.41264	0.600274	0.135953	0.122374	0.121834	0.0757106	0.0833337	0.0707075	0.0672065	0.0677083	0.0536142	0.0765936	0.0792172	0.0796083	0.0700805	0.101947	8.40837	11.5828	12.0035	8.36267	7.87065	9.6706	10.9267	12.8501	16.861	15.4061	17.0137	16.8506	11.2406	10.2856	up_down	production	0.803082	0.607331	1.01891	0.265077
FBtr0089254;FBtr0089253	FBgn0039923	0.0289938	0.0199522	0.0512767	0.026878	0.0274297	0.0209346	0.025195	0.0199658	0.019815	0.0251944	0.0241443	0.0244624	0.0216207	0.0364805	0.00492416	0.00338857	0.00870856	0.00456481	0.00465851	0.00355541	0.00427898	0.00339089	0.00336527	0.00427888	0.00410053	0.00415455	0.00367195	0.00619566	110.028	136.205	171.126	86.6367	58.8732	57.1347	57.9089	62.8152	61.361	57.4809	46.5545	44.3345	45.6268	42.7569	down_down	stationary	0.0238297	0.0215957	0.0260637
FBtr0345753;FBtr0079266	FBgn0086357	6.24259	6.7252	7.55461	3.87088	4.16303	2.95202	3.28749	4.20186	4.1521	4.13408	4.99692	5.44812	4.26002	5.15929	1.06021	1.14217	1.28303	0.657409	0.707026	0.501355	0.558329	0.713621	0.70517	0.70211	0.84865	0.925278	0.723498	0.876225	133.966	167.634	128.666	152.756	165.08	241.135	357.486	461.146	597.484	587.862	557.085	592.336	538.375	377.693	up_down	production	7.05403	5.42279	8.77345	0.212374
FBtr0344847;FBtr0113704;FBtr0300702;FBtr0300704	FBgn0039958	0.109817	0.0840704	0.0776342	0.152802	0.129949	0.142837	0.155684	0.158699	0.14546	0.134842	0.122145	0.125726	0.113277	0.105042	0.0186507	0.0142781	0.013185	0.025951	0.0220699	0.0242587	0.0264405	0.0269526	0.0247041	0.0229008	0.0207444	0.0213526	0.0192384	0.0178397	110.089	161.571	200.433	47.3964	29.0768	33.2474	34.6873	43.1215	43.5931	39.1927	45.0902	40.3454	41.3539	35.2117	down_up	production	0.0825465	0.0546871	0.110406	0.0390471
FBtr0339327;FBtr0081873	FBgn0051460	0.0456426	0.0471336	0.0576134					0.0408822	0.0483943	0.0444307	0.0423601	0.0437127	0.0495574	0.0421455	0.0077517	0.00800491	0.00978474					0.00694322	0.00821902	0.00754587	0.00719421	0.00742394	0.00841656	0.00715776	24.5056	26.484	31.1147	21.785	19.3554	24.13	24.9577	21.9187	22.7489	17.3714	17.3359	13.616	13.7761	6.8681	down_down	stationary	0.0453884	0.0405659	0.0502109
FBtr0070349	FBgn0023520				0.0146287	0.0211972	0.024443	0.0233381	0.0174677	0.0228732	0.0250387	0.0301634		0.025	0.0224775				0.00248447	0.00360002	0.00415127	0.00396361	0.00296661	0.00388466	0.00425243	0.00512279		0.00424587	0.00381745	8.76271	10.1996	8.72403	7.65231	8.45304	10.0906	10.7384	11.4495	13.847	11.9452	8.75369	6.16972	5.93627	2.5004	down_up	production	0.0151067	0.00755336	0.0204885	0.0692527
FBtr0080728	FBgn0261881	0.0324563			0.0776206	0.073536	0.0858853	0.0906334	0.0859029	0.104971	0.0693324	0.0699608	0.0685361	0.0914023	0.0579939	0.0055122			0.0131827	0.012489	0.0145863	0.0153927	0.0145893	0.0178278	0.011775	0.0118818	0.0116398	0.0155233	0.00984937	27.1777	25.2577	36.9274	28.2367	27.2961	22.4836	17.0727	18.1921	16.5427	15.2091	18.1268	16.9094	15.4148	9.24377	down_up	production	0.0323273	0.0214169	0.0432378	0.199686
FBtr0081748;FBtr0081747	FBgn0051472	0.170967	0.160534	0.124776	0.209008	0.195232	0.215831	0.224421	0.225132	0.202783	0.191499	0.179144	0.170272	0.19379	0.1404	0.029036	0.0272642	0.0211912	0.0354968	0.0331572	0.0366555	0.0381145	0.0382351	0.0344395	0.0325231	0.0304248	0.0289181	0.0329122	0.0238447	42.9422	41.4558	28.1329	22.778	21.235	22.79	20.2733	14.7449	9.90583	9.94129	7.85621	7.40123	6.01485	10.3798	down_up	delayed	0.176741	0.134765	0.211537	0.133088
FBtr0310646;FBtr0073730	FBgn0029133	1.06357	0.964159	0.636807	1.7133	1.58703	1.79249	1.75689	1.81969	2.09523	1.62704	2.1907	2.04937	2.04379	2.27655	0.180631	0.163747	0.108152	0.290977	0.269533	0.304427	0.298381	0.309047	0.355843	0.276327	0.372057	0.348054	0.347106	0.386637	133.468	128.309	142.056	165.824	166.137	175.58	180.719	191.208	175.463	160.632	123.381	109.974	111.537	64.0581	down_up	delayed	1.10073	0.832426	1.29336	0.176235
FBtr0307342;FBtr0085003	FBgn0039417			0.0483358	0.0757861	0.0688991	0.0877764	0.0833191	0.0596957	0.0777806	0.09625	0.0833581	0.0787778	0.0770527	0.0683605			0.00820908	0.0128711	0.0117015	0.0149075	0.0141505	0.0101384	0.0132098	0.0163466	0.0141571	0.0133792	0.0130862	0.01161	33.2648	29.932	9.87587	5.08568	5.28649	6.09373	7.44961	8.42482	12.9852	12.9779	14.3656	13.6582	9.86934	9.16055	down_down	production	0.0611458	0.0359231	0.0750947	0.000693147
FBtr0080725	FBgn0001977	0.0662333	0.0619126	0.0459061	0.182853	0.167596	0.201007	0.278461	0.23229	0.26571	0.199955	0.20427	0.196873	0.275792	0.159798	0.0112487	0.0105149	0.00779644	0.0310548	0.0284636	0.0341379	0.0472924	0.0394509	0.0451267	0.0339592	0.0346921	0.0334359	0.046839	0.0271392	28.6965	25.9451	28.421	43.9447	41.0181	37.9817	36.9822	36.088	36.0676	34.384	29.5526	23.746	25.6013	12.9446	down_up	delayed	0.0754156	0.057033	0.0940338	0.415997
FBtr0074176;FBtr0074177	FBgn0014391	0.959826	1.23402	1.04029	0.589092	0.342938	0.377877	0.240344	0.629782	0.574436	0.587375	0.401459	0.631694	0.490969	0.563702	0.163012	0.209579	0.176677	0.100048	0.0582428	0.0641765	0.0408187	0.106959	0.0975591	0.0997565	0.0681816	0.107283	0.0833834	0.0957362	181.178	136.083	147.722	188.6	188.985	155.507	140.227	123.256	144.09	151.878	262.737	325.372	242.021	354.322	up_down	rejected
FBtr0085558	FBgn0003512				0.0325718	0.0315271	0.0253999	0.0395382	0.0495847	0.0469755	0.0346935	0.0449083	0.0728315	0.0550295	0.0648829				0.00553182	0.0053544	0.00431378	0.00671495	0.0084212	0.00797807	0.00589216	0.00762697	0.0123693	0.00934592	0.0110194	29.8809	32.115	43.4707	50.4885	43.3648	48.1365	45.0169	46.0687	36.8276	32.6315	26.0496	24.0723	20.6344	12.8675	down_up	production	0.0220197	0.0129366	0.0301394	0.000693147
FBtr0082802;FBtr0308196;FBtr0082806;FBtr0082801;FBtr0308197;FBtr0308195	FBgn0004587	0.930124	0.908598	1.0388	2.23594	2.17571	2.23898	2.4068	3.11872	3.10683	2.58485	3.97353	4.23777	3.34781	3.75447	0.157967	0.154311	0.176425	0.37974	0.369511	0.380257	0.408757	0.529666	0.527648	0.438998	0.674843	0.71972	0.568574	0.637639	77.678	76.0252	115.396	225.393	235.151	236.54	203.031	173.01	140.463	133.755	103.352	129.01	88.7348	55.8448	up_up	production	0.902288	0.696453	1.10248	0.0623141
FBtr0082866	FBgn0015270	0.169653	0.16312	0.323954	0.125109	0.119594	0.138624	0.138179	0.125878	0.131317	0.117617	0.0838089	0.0644887	0.0844607	0.0540186	0.028813	0.0277033	0.0550185	0.0212479	0.0203112	0.0235431	0.0234675	0.0213785	0.0223022	0.0199755	0.0142336	0.0109524	0.0143443	0.00917423	56.643	46.0083	3.21931	33.1263	30.6694	40.0928	28.9521	22.6232	16.6381	11.5902	4.88567	3.48556	4.20043	1.79515	down_down	production	0.160872	0.124173	0.194555	0.101053
FBtr0345287;FBtr0335504;FBtr0079866	FBgn0025117	1.24629	2.07023	1.21835	1.67532	1.88917	1.68771	1.7428	1.82034	1.82071	1.75604	1.40435	1.35792	1.58168	1.09803	0.211664	0.351597	0.206917	0.284527	0.320846	0.286632	0.295988	0.309156	0.309219	0.298235	0.238507	0.230622	0.268625	0.186484	139.225	114.473	43.8518	65.1208	66.3774	87.5601	99.2959	111.621	121.225	123.688	110.734	115.492	95.8915	67.7489	down_up	stationary	1.49135	1.3562	1.6265
FBtr0343367;FBtr0071332	FBgn0260789			0.0483143	0.116123	0.118862	0.0917341	0.149455	0.184208	0.157485	0.187399	0.166236	0.134342	0.14571	0.124204			0.00820544	0.0197216	0.020187	0.0155796	0.0253826	0.0312849	0.0267465	0.0318268	0.0282326	0.0228159	0.0247466	0.0210941	56.8013	65.0189	24.9188	16.835	14.8648	24.7462	26.6102	25.3265	16.1179	13.9884	6.71438	5.42913	6.05929	2.57112	down_up	delayed	3.29711e-07		0.0896734	0.123228
FBtr0335047;FBtr0077367	FBgn0031188	0.11663	0.159736	0.13747	0.130564	0.132599	0.104111	0.107893	0.102473	0.0986055	0.116454	0.12555	0.12244	0.109854	0.130017	0.0198078	0.0271286	0.0233472	0.0221743	0.02252	0.0176816	0.0183239	0.0174035	0.0167466	0.019778	0.0213228	0.0207945	0.018657	0.0220815	45.4125	45.6748	20.979	2.94424	2.97086	2.71013	3.02596	2.67526	5.45699	7.21696	12.5785	16.109	12.4577	14.2193	down_up	production	0.111165	0.079205	0.139304	0.0273964
FBtr0308122;FBtr0303882	FBgn0051755		0.0320866	0.0329264	0.0582574	0.0713054	0.0485251	0.0513372	0.0250974	0.0341465	0.0337445			0.0265839			0.00544942	0.00559204	0.00989412	0.0121101	0.00824123	0.00871883	0.0042624	0.00579925	0.00573098			0.00451486		31.5233	39.033	43.2856	10.8128	5.12743	2.5184	1.91006	2.33313	1.74424	1.60706	1.27004	1.25588	1.78707	0.852725	down_up	delayed	0.0357269	0.0234457	0.0799388	0.107463
FBtr0070119	FBgn0001341	0.0536283	0.0439389	0.233031	0.653805	0.6548	0.659016	0.690592	0.843456	1.05008	1.06876	1.29914	1.43629	1.12136	1.67245	0.00910794	0.00746235	0.0395768	0.111039	0.111208	0.111924	0.117286	0.143248	0.178341	0.181513	0.220639	0.243932	0.190445	0.28404	37.2776	50.8916	74.7108	52.7061	49.7846	36.2222	37.5975	42.8722	43.1031	41.8131	31.8204	28.5003	21.6049	13.7717	down_up	delayed	0.0501253	0.0347744	0.0618734	0.0695004
FBtr0340307;FBtr0340306;FBtr0340305;FBtr0345133;FBtr0074198;FBtr0074197;FBtr0074194	FBgn0030685			0.0304526	0.0122161	0.0186237	0.00987226	0.00872124	0.00872124	0.0135088	0.0240123	0.00872026	0.00886273		0.0144147			0.00517191	0.00207471	0.00316296	0.00167665	0.00148117	0.00148117	0.00229425	0.00407812	0.001481	0.0015052		0.00244811	36.3341	40.5023	30.0563	12.3191	10.7142	10.7698	11.9873	15.3543	17.2446	18.0497	13.0998	14.3303	13.4137	16.4728	down_up	rejected
FBtr0072176;FBtr0072175;FBtr0072174	FBgn0034968	1.39699	2.04328	1.73152	2.83455	2.76365	2.74824	2.93268	2.99081	3.56055	2.541	3.40007	3.155	3.31957	2.84275	0.237257	0.34702	0.294073	0.481405	0.469364	0.466746	0.49807	0.507944	0.604704	0.43155	0.57745	0.535827	0.563778	0.482797	790.639	659.179	893.508	1417.98	1355.58	1302.86	1266.74	1173.7	1245.92	1337.96	1656.98	1926.75	1446.5	1426.1	up_up	production	1.4356	0.951085	1.93806	1.89248
FBtr0301551;FBtr0301547;FBtr0301550;FBtr0329997	FBgn0010575	0.0471336	0.0444502	0.0875207	0.0710127	0.0696856	0.0526623	0.0703764	0.0695763	0.0772381	0.0709736	0.092864	0.0787856	0.0857214	0.0678063	0.00800491	0.00754919	0.014864	0.0120604	0.011835	0.00894388	0.0119524	0.0118165	0.0131177	0.0120538	0.0157715	0.0133805	0.0145585	0.0115158	43.7773	46.855	49.4088	27.5855	24.9147	23.1968	24.5042	25.6452	23.5584	23.9571	17.8286	17.2293	15.8167	13.7283	down_up	production	0.0446278	0.0317973	0.0571793	0.0485818
FBtr0087258;FBtr0306238;FBtr0087257;FBtr0087256	FBgn0034072	0.211077	0.107879	0.147775	0.179448	0.149863	0.0974502	0.134389	0.158963	0.150799	0.150883	0.258942	0.289573	0.239304	0.529375	0.0358481	0.0183216	0.0250972	0.0304765	0.0254519	0.0165504	0.0228239	0.0269974	0.025611	0.0256252	0.0439773	0.0491796	0.040642	0.0899061	21.637	26.5596	39.2491	37.1642	31.6573	32.183	43.8142	55.9029	60.9839	70.1192	62.5074	75.6183	67.5319	77.2045	up_up	delayed	0.136117	0.11655	0.169721	0.00695428
FBtr0345991;FBtr0074760	FBgn0031050	0.0595942	0.0573889	0.0494618	0.0613623	0.0590946	0.0701286	0.0567723	0.0640086	0.0648419	0.0707121	0.0596527	0.0410475	0.0533941	0.0434198	0.0101212	0.00974663	0.00840032	0.0104214	0.0100363	0.0119103	0.00964189	0.0108709	0.0110124	0.0120094	0.0101311	0.00697129	0.00906817	0.00737419	14.1938	13.7224	9.88892	15.4683	15.6271	17.84	17.4932	14.4575	11.0127	11.0044	11.8267	12.474	10.8018	9.51145	down_down	production	0.0581426	0.0439704	0.0708613	0.222014
FBtr0078342	FBgn0037073				0.0466028	0.0509742	0.0665163	0.0747928	0.0566649	0.100953	0.0918922	0.110125	0.145316	0.152605	0.140238				0.00791476	0.00865719	0.0112968	0.0127024	0.00962366	0.0171453	0.0156065	0.0187031	0.0246796	0.0259175	0.0238172	63.5587	79.1503	103.049	68.8677	60.5476	59.821	59.9236	73.0175	80.5821	82.6884	72.3397	61.2031	52.5298	37.6899	down_up	production	0.0248629		0.0397806	0.000693147
FBtr0346274;FBtr0073436	FBgn0028686	1.11903	1.06814	0.974736	2.71053	2.75193	3.13025	2.89851	2.90662	3.29385	2.76346	2.72712	2.36425	2.43753	2.18465	0.19005	0.181407	0.165544	0.460342	0.467372	0.531625	0.492266	0.493645	0.559409	0.469331	0.463159	0.401532	0.413977	0.371029	165.18	141.726	61.936	52.7096	53.7683	66.3492	77.0582	90.3787	89.1131	77.9603	64.9358	78.1955	57.1877	46.2243	down_up	delayed	1.33568	1.00594	1.67795	0.67363
FBtr0110941	FBgn0028539	0.568523	0.587511	0.645335	0.437789	0.417805	0.473541	0.505878	0.452484	0.411346	0.519773	0.581305	0.582906	0.476394	0.665612	0.0965548	0.0997797	0.1096	0.0743517	0.0709578	0.0804237	0.0859156	0.0768474	0.0698607	0.0882755	0.0987257	0.0989975	0.0809082	0.113044	22.4743	33.378	50.8477	56.4275	51.668	50.7653	56.0563	70.282	63.1184	59.0635	38.853	30.9226	36.0294	21.7583	up_down	production	0.483358	0.406322	0.569456	0.000693147
FBtr0333596;FBtr0075387;FBtr0075386	FBgn0036624	0.1069	0.0500258	0.456602	0.676365	0.75025	0.645921	0.565693	0.679741	0.531287	0.649238	0.703725	0.62463	0.579607	0.641296	0.0181552	0.00849611	0.0775468	0.11487	0.127418	0.1097	0.0960742	0.115444	0.090231	0.110263	0.119517	0.106084	0.0984374	0.108914	51.7372	54.0639	60.973	36.2758	29.7215	34.9531	30.8924	18.5319	16.4991	16.1339	11.5325	10.7839	10.3501	7.20888	down_up	delayed	0.0667156	0.0512876	0.0869387	0.135245
FBtr0073158;FBtr0330095	FBgn0035469	0.0879657	0.0991441	0.0753919	0.0739244	0.0733604	0.0823609	0.0806279	0.0776147	0.0838733	0.073977	0.0823062	0.0513197	0.0523091	0.054167	0.0149396	0.0168381	0.0128042	0.0125549	0.0124591	0.0139877	0.0136934	0.0131817	0.0142446	0.0125639	0.0139784	0.00871585	0.00888389	0.00919942	30.2342	28.0835	36.0608	40.1813	42.6937	35.4109	31.7653	36.3076	39.5856	31.5928	38.4276	44.1774	28.7429	29.2931	up_up	degradation	0.0886264	0.0758863	0.10192	0.0243775
FBtr0307075;FBtr0086141	FBgn0259483	0.106855	0.125324	0.141992	0.125984	0.167015	0.136584	0.123903	0.161627	0.140126	0.144428	0.157452	0.129053	0.142777	0.123084	0.0181476	0.0212843	0.0241152	0.0213964	0.0283649	0.0231968	0.0210431	0.0274498	0.0237983	0.0245288	0.0267408	0.0219177	0.0242484	0.0209039	86.6569	73.9361	27.4526	104.956	114.169	133.827	137.675	123.15	107.837	103.472	90.9455	112.704	77.2526	59.353	down_up	production	0.129652	0.108989	0.151126	0.0249102
FBtr0339422;FBtr0339423;FBtr0088385	FBgn0033466	0.157183	0.105639	0.133745	0.134387	0.121259	0.140829	0.143516	0.159923	0.162255	0.126241	0.143157	0.130365	0.111523	0.0969486	0.0266951	0.0179411	0.0227145	0.0228236	0.020594	0.0239176	0.024374	0.0271604	0.0275565	0.0214401	0.024313	0.0221405	0.0189404	0.0164652	43.1518	50.0106	81.4721	109.388	107.517	97.0049	90.0739	80.5667	78.1108	73.9129	51.4258	48.3153	47.3968	28.1209	up_down	production	0.129397	0.1019	0.15568	0.149452
FBtr0331226;FBtr0079284	FBgn0031799	0.0518427	0.0688855	0.0852784	0.0871012	0.0882565	0.0768048	0.0680522	0.0738014	0.0610578	0.0676658	0.062783	0.0475159	0.0498072	0.0441901	0.00880468	0.0116991	0.0144832	0.0147928	0.014989	0.0130441	0.0115576	0.012534	0.0103697	0.011492	0.0106627	0.00806984	0.00845899	0.00750501	40.0422	44.5551	57.0445	16.2403	8.16143	9.29443	13.4271	18.0247	16.5252	15.6765	12.7001	12.3178	10.6796	10.3593	down_up	production	0.0524636	0.0357408	0.0685306	0.178121
FBtr0079343	FBgn0086451	0.293418	0.0987245	0.704487	1.04845	1.19352	1.02672	1.11505	1.28005	1.4	1.50173	1.82904	1.929	1.59107	2.4008	0.0498325	0.0167668	0.119646	0.178062	0.202701	0.174373	0.189374	0.217397	0.237768	0.255046	0.310635	0.327611	0.270219	0.40774	24.734	36.9443	51.0843	30.4323	23.8976	30.632	33.8141	38.0635	37.2732	38.017	24.2029	21.578	17.0073	11.8018	down_up	rejected
FBtr0345601;FBtr0331418;FBtr0331417;FBtr0076624	FBgn0024236	0.0900226	0.0829034	0.0848803	0.042085	0.0438043	0.0440872	0.0405376	0.0529316	0.0368351	0.0872065	0.0431798	0.058113	0.0384588	0.0434608	0.0152889	0.0140799	0.0144156	0.00714748	0.00743948	0.00748754	0.00688468	0.00898962	0.00625588	0.0148107	0.00733342	0.00986959	0.00653164	0.00738115	45.2288	49.7635	13.9095	41.2474	48.0527	34.8623	34.6059	21.975	18.1593	20.3194	13.942	12.3634	16.0907	14.1965	down_down	delayed	0.0895015	0.0676855	0.113555	0.170077
FBtr0081855;FBtr0305680	FBgn0040529	3.48344	3.85062	4.19308	1.71519	1.94303	1.61917	1.48403	1.5705	1.4401	2.19654	1.50532	2.68071	1.72858	2.11426	0.591609	0.653969	0.71213	0.291298	0.329994	0.274992	0.252039	0.266726	0.244579	0.373048	0.255655	0.455278	0.293572	0.359074	184.661	136.476	63.1796	112.188	120.92	140.212	174.828	186.558	219.026	228.796	354.371	399.25	306.048	416.784	down_down	production	3.75081	2.82483	4.7354	0.241199
FBtr0303464;FBtr0071994	FBgn0034802	1.00151	1.20654	1.3362	1.27268	1.34887	1.10613	1.12653	1.15693	1.78478	1.62741	1.50891	2.00985	1.79479	1.53206	0.170091	0.204912	0.226933	0.216145	0.229084	0.18786	0.191323	0.196487	0.303118	0.27639	0.256265	0.341342	0.304818	0.260196	645.421	632.796	487.793	324.562	316.648	368.545	436.902	627.02	677.97	659.85	487.733	435.266	368.155	223.4	down_up	production	1.02821	0.787225	1.24349	0.102468
FBtr0333577;FBtr0075518;FBtr0330161	FBgn0259824				0.0330326	0.0331902	0.0361015	0.0381438	0.0427114	0.04309	0.0351465	0.0516163	0.0381187	0.037814	0.0380511				0.00561007	0.00563685	0.00613129	0.00647814	0.00725387	0.00731817	0.00596908	0.00876623	0.00647387	0.00642213	0.0064624	39.1878	47.2025	47.9762	20.4272	16.6079	18.0632	17.5953	17.6336	24.8062	28.3197	16.8103	16.1666	18.0879	14.7179	down_up	production	0.0224061		0.0424315	0.0716591
FBtr0339649;FBtr0087822;FBtr0087821	FBgn0011592				0.102434	0.120656	0.130802	0.152138	0.220864	0.198101	0.209523	0.182094	0.150343	0.176962	0.1034				0.0173969	0.0204915	0.0222147	0.0258383	0.0375103	0.0336444	0.0355843	0.0309259	0.0255334	0.0300542	0.017561	10.4337	14.1141	21.9915	59.4713	60.1924	68.5477	90.4456	106.047	94.9557	92.9232	64.7227	48.9953	60.3158	30.3414	up_up	production	0.242314		2.25352	0.528114
FBtr0078124	FBgn0031231	0.997081	0.972296	0.841777	0.446415	0.45257	0.443292	0.329818	0.432539	0.37467	0.356129	0.474224	0.487104	0.344197	0.434706	0.169339	0.16513	0.142963	0.0758167	0.076862	0.0752864	0.0560145	0.0734601	0.063632	0.060483	0.0805397	0.0827272	0.0584566	0.073828	64.4853	56.7105	52.3217	19.5049	15.3055	11.9914	9.97013	8.27734	17.771	19.7802	48.8659	59.5641	40.7452	55.0128	down_down	delayed	0.782867	0.584704	1.02262	0.105345
FBtr0332690;FBtr0074819	FBgn0005198				0.0278198	0.0310123	0.027071	0.0387732	0.0326618	0.0373585	0.0338659	0.027064	0.0285881	0.0285869	0.0250072				0.00472476	0.00526696	0.00459759	0.00658503	0.0055471	0.00634477	0.00575159	0.0045964	0.00485525	0.00485505	0.00424709	21.1876	25.0187	32.5163	18.5813	15.4736	10.8965	10.6548	11.6894	11.4866	13.2861	9.43804	11.2191	9.92339	7.89278	down_up	production	1e-07		0.0383387	0.184244
FBtr0079349	FBgn0020616	0.0776284	0.0853955	0.162191	0.139935	0.14894	0.155735	0.176648	0.185322	0.227505	0.159583	0.224558	0.233256	0.236293	0.259206	0.013184	0.0145031	0.0275456	0.0237658	0.0252951	0.0264492	0.0300009	0.0314741	0.0386382	0.0271028	0.0381377	0.0396149	0.0401306	0.0440221	33.5465	14.9635	2.01399	25.0172	27.9225	36.7521	45.457	48.0618	35.3048	31.8186	19.0571	15.5	15.7337	10.4473	down_up	production	0.0986267	0.0822916	0.114962	0.000693147
FBtr0112907;FBtr0084527	FBgn0025574					0.0690689	0.0738541	0.0682493	0.0789086	0.120506	0.104727	0.121105	0.0998057	0.132595	0.0883384					0.0117303	0.012543	0.0115911	0.0134014	0.020466	0.0177863	0.0205678	0.0169505	0.0225193	0.0150029	47.9216	45.0239	31.8599	69.707	72.3788	85.7737	92.4529	97.2026	115.926	121.112	106.481	96.3648	100.574	69.6276	up_up	production	0.0911563		21.3944	0.329306
FBtr0070584;FBtr0070583	FBgn0015286	0.141563	0.109565	0.0913126	0.0587082					0.055172	0.0605114	0.0497838	0.061493	0.0498525	0.0621351	0.0240423	0.018608	0.015508	0.00997068					0.00937011	0.0102769	0.00845501	0.0104436	0.00846668	0.0105527	64.7344	65.5731	24.3643	35.9343	39.2623	49.4609	45.4524	43.061	40.3373	39.6906	39.8067	39.6027	39.5176	39.1879	down_down	production	0.141053	0.0996186	0.185132	0.781937
FBtr0087976	FBgn0010339	1.15219	1.10354	1.43471	0.956899	1.15841	1.11691	1.18991	1.0094	1.12132	0.96693	1.0558	0.886292	1.07196	0.829307	0.195682	0.187419	0.243664	0.162514	0.196739	0.189689	0.202088	0.17143	0.190438	0.164218	0.179312	0.150523	0.182056	0.140845	86.4205	75.9278	30.913	27.5323	29.4582	39.5463	49.867	53.5926	70.0287	70.0016	76.7902	79.6071	55.6783	46.0678	down_down	stationary	1.03921	0.945029	1.13339
FBtr0087977	FBgn0004463	0.0352267	0.0252787	0.0244942	0.0259656	0.022851	0.024534	0.0237811	0.024027	0.02993	0.0332673	0.0368226	0.0414513	0.031477	0.0415561	0.00598271	0.0042932	0.00415996	0.00440986	0.00388089	0.00416672	0.00403885	0.00408061	0.00508315	0.00564994	0.00625376	0.00703986	0.00534588	0.00705766	13.3771	12.8784	5.64733	15.9429	17.3592	19.7855	21.211	21.8456	22.3344	17.6903	14.8987	11.197	8.60178	5.28056	up_down	delayed	0.0287949	0.022766	0.0356337	0.0412739
FBtr0333351;FBtr0079321	FBgn0028990	0.202277	0.0926923	0.0409238	0.0236185	0.0336139	0.0268696	0.020548	0.0226375		0.0300851	0.0245656	0.029058	0.0455214	0.0130433	0.0343537	0.0157424	0.00695028	0.00401124	0.0057088	0.00456338	0.00348975	0.00384463		0.0051095	0.00417209	0.00493506	0.00773111	0.00221521	23.0834	28.6858	46.5032	30.5266	29.829	14.5529	8.58648	9.29911	14.0277	14.2882	25.3894	34.043	27.7111	32.5206	up_down	rejected
FBtr0335194;FBtr0084173;FBtr0084172	FBgn0019957	8.05654	7.25544	6.14423	4.0233	4.37809	4.03744	3.66302	3.73862	3.30927	3.66152	3.79633	3.66353	3.50559	4.41341	1.36828	1.23222	1.0435	0.683295	0.74355	0.685698	0.622108	0.634948	0.562028	0.621852	0.644748	0.622194	0.59537	0.749549	89.9205	79.0315	117.558	101.98	103.875	68.2528	50.5317	47.6957	54.2886	58.2697	81.0467	123.086	82.2798	111.619	up_down	delayed	7.77725	5.73572	10.0132	0.16671
FBtr0085394	FBgn0039654	0.0413785	0.0404398	0.0880418	0.0714069	0.0692933	0.0612042	0.0580876	0.0635714	0.0578866	0.0723982	0.0717698	0.0647267	0.052395	0.06508	0.0070275	0.00686808	0.0149525	0.0121274	0.0117684	0.0103946	0.00986528	0.0107966	0.00983114	0.0122957	0.012189	0.0109928	0.00889847	0.0110528	22.778	22.3051	28.0556	37.4171	36.0928	32.5521	26.8532	23.8861	19.9701	17.3416	12.1855	11.3822	8.30086	4.80568	down_up	production	0.0459156	0.0357281	0.0556727	0.0543516
FBtr0308889;FBtr0081915	FBgn0037624	0.503497	0.495789	0.400741	0.897026	0.945638	1.10143	1.03666	1.00467	1.16888	0.984591	0.904129	0.824721	0.948897	0.615926	0.0855113	0.0842021	0.0680597	0.152346	0.160602	0.187061	0.17606	0.170628	0.198515	0.167218	0.153552	0.140066	0.161156	0.104605	230.588	241.036	335.785	231.308	207.85	164.236	119.832	78.6992	52.1397	41.4703	24.3415	21.6473	21.9902	15.1265	down_up	delayed	0.517284	0.397662	0.611042	0.0884042
FBtr0343147;FBtr0073775	FBgn0030480	0.108402	0.0681439	0.0779562	0.136561	0.163972	0.165811	0.116499	0.157478	0.139707	0.242169	0.179909	0.2033	0.212572	0.242777	0.0184104	0.0115732	0.0132397	0.0231928	0.0278482	0.0281604	0.0197856	0.0267451	0.0237271	0.0411286	0.0305547	0.0345273	0.036102	0.041232	63.3756	57.7815	79.7669	93.283	96.6016	78.5499	74.7979	72.3295	86.3859	86.6062	131.172	116.537	96.8674	100.038	up_up	delayed	0.109759	0.0734013	0.145431	0.489587
FBtr0340066;FBtr0087111	FBgn0013763	2.85869	2.37838	2.47287	1.8185	1.95131	1.7987	1.59218	2.40924	1.24389	1.11086	1.29009	1.24986	1.00401	1.07087	0.485505	0.403931	0.41998	0.308845	0.331399	0.305481	0.270408	0.409171	0.211256	0.188662	0.219101	0.21227	0.170515	0.181871	148.869	209.704	362.327	288.853	289.333	211.85	146.089	56.9146	32.7217	35.3509	90.5957	222.885	120.017	426.846	up_down	production	2.34837	1.94474	2.75199	0.0627306
FBtr0331934;FBtr0075561;FBtr0306156;FBtr0306154;FBtr0306155	FBgn0036510		0.0331309		0.0437541	0.0378806	0.0473502	0.0462417	0.0427543	0.0432598	0.0362222	0.0285194	0.0236765	0.0405257	0.0261834		0.00562677		0.00743096	0.00643343	0.0080417	0.00785345	0.00726117	0.00734701	0.00615177	0.00484358	0.00402108	0.00688266	0.00444685	45.4114	46.4848	64.0798	33.4946	21.4651	30.2716	32.0564	34.5128	35.8796	35.1063	34.9222	30.7345	29.6742	24.7378	down_up	degradation	0.0433252	0.0358787	0.0511779	0.0224533
FBtr0343277;FBtr0343276;FBtr0343275;FBtr0072227	FBgn0025335	0.232803	0.124485	0.107428	0.0773981	0.0599006	0.0646116	0.0613213	0.0522291	0.0394494	0.0483514	0.0412926	0.0447508	0.0357183	0.0441165	0.039538	0.0211418	0.0182451	0.0131449	0.0101732	0.0109733	0.0104145	0.0088703	0.00669987	0.00821173	0.00701292	0.00760023	0.0060662	0.00749251	51.0262	48.1072	21.6946	8.20475	8.60273	11.3989	13.5905	14.0281	14.5716	13.0067	14.2372	18.2728	14.4216	21.9302	down_down	delayed	0.179692	0.131961	0.236968	0.259001
FBtr0071883	FBgn0011211	82.9346	90.5242	82.3531	49.6862	48.4997	44.7761	38.1183	44.8171	36.566	50.5293	37.6054	43.3866	38.6949	43.2813	14.0852	15.3741	13.9864	8.43844	8.23692	7.60454	6.4738	7.6115	6.21017	8.58162	6.3867	7.36855	6.57174	7.35065	573.165	486.228	239.192	117.977	120.531	106.588	114.952	113.422	166.531	209.555	323.1	563.526	319.638	501.518	down_down	delayed	78.4739	60.8173	98.0923	0.0964372
FBtr0087492	FBgn0001332		0.0601777	0.0561497	0.0432793	0.0427778	0.0560365	0.0685947	0.0543699	0.059924	0.0403651	0.0466926	0.047317	0.0477698	0.0458456		0.0102203	0.00953616	0.00735032	0.00726514	0.00951694	0.0116497	0.00923389	0.0101772	0.00685538	0.00793001	0.00803607	0.00811296	0.00778616	68.8521	45.7943	8.30649	56.4671	54.7165	63.6589	54.1858	45.9551	43.9732	42.6039	54.9304	60.4698	43.982	44.6218	down_up	production	0.0657239	0.0447744	0.107623	0.375577
FBtr0346586;FBtr0331677	FBgn0026577				0.0542973	0.0290042	0.041576	0.0366611	0.0483943	0.0945502	0.0891542	0.144346	0.169911	0.141147	0.177135				0.00922156	0.00492591	0.00706104	0.00622631	0.00821902	0.0160579	0.0151415	0.0245149	0.0288567	0.0239717	0.0300837	48.4236	50.5084	51.376	37.9513	31.1542	36.3553	38.339	43.2283	35.5728	35.2896	20.2057	18.1165	17.2049	12.2352	down_up	rejected
FBtr0075897	FBgn0036335	1.12143	1.03523	1.10377	0.822887	0.809167	0.661143	0.692992	0.680522	0.649121	0.731145	0.760652	0.996086	0.620551	0.890098	0.190458	0.175818	0.187459	0.139755	0.137425	0.112285	0.117694	0.115576	0.110243	0.124174	0.129185	0.16917	0.105391	0.151169	56.8696	50.6672	24.8115	20.3269	21.4655	23.3605	26.4857	26.7662	40.2562	51.7731	93.039	96.5249	73.4838	79.8672	down_down	production	1.02032	0.809879	1.25946	0.088011
FBtr0075231	FBgn0266669	0.0885375	0.113726	0.103621	0.110576	0.105949	0.0869275	0.0897221	0.0924796	0.0827746	0.0698183	0.0813187	0.0804835	0.0798609	0.0774566	0.0150367	0.0193146	0.0175984	0.0187797	0.0179938	0.0147633	0.0152379	0.0157062	0.014058	0.0118576	0.0138107	0.0136689	0.0135631	0.0131548	19.5611	21.2724	12.8908	7.42366	7.15254	9.30951	11.9735	13.8461	14.2218	15.537	15.5308	15.3401	12.6724	10.6039	down_down	production	0.103701	0.0865251	0.12282	0.0717446
FBtr0345009;FBtr0111280;FBtr0086078;FBtr0086077	FBgn0033005	4.98814	4.43593	4.6435	3.19967	3.57993	3.23858	2.86242	3.02381	2.75659	3.23132	2.8334	2.8208	2.58513	3.03896	0.847158	0.753374	0.788626	0.543414	0.607995	0.550023	0.486138	0.513548	0.468164	0.54879	0.48121	0.479069	0.439044	0.51612	85.4584	110.596	154.74	70.0298	55.0808	28.7237	32.0267	42.072	53.2242	54.0482	53.8429	51.5341	46.575	39.0808	down_down	delayed	5.10627	3.78183	6.44666	0.12886
FBtr0078464;FBtr0302592;FBtr0333972	FBgn0037109	0.0958694	0.0946595	0.174587	0.135396	0.136871	0.129828	0.149732	0.119405	0.139875	0.122008	0.159252	0.132912	0.165118	0.152152	0.0162819	0.0160764	0.0296509	0.0229949	0.0232455	0.0220493	0.0254297	0.0202791	0.0237556	0.0207212	0.0270464	0.022573	0.0280427	0.0258406	38.7162	47.6046	41.2209	19.1209	17.4388	21.5328	23.6419	25.1257	21.2517	21.4021	14.1446	13.3343	13.2208	8.43828	down_up	production	0.0991011	0.0712289	0.124186	0.0356898
FBtr0074544	FBgn0030877	0.0437771	0.0232144	0.0516651	0.0510894	0.0464662	0.0592449	0.0511186	0.0557731	0.0704194	0.0571938	0.0697324	0.0719006	0.0595922	0.0766409	0.00743487	0.0039426	0.00877452	0.00867674	0.00789156	0.0100618	0.00868171	0.0094722	0.0119596	0.00971348	0.011843	0.0122112	0.0101208	0.0130163	27.7262	30.011	25.9168	14.2928	13.0106	17.5622	18.5807	19.0719	14.0461	11.3576	8.74775	7.27218	8.17069	3.46975	down_up	delayed	0.0316511	0.0239362	0.0380803	0.0678553
FBtr0100886	FBgn0013679	0.806025	0.718186	0.658489	0.404184	0.354123	0.33352	0.248175	0.298232	0.248361	0.26417	0.27217	0.302657	0.247258	0.325868	0.136891	0.121973	0.111834	0.0686443	0.0601423	0.0566433	0.0421488	0.0506502	0.0421803	0.0448652	0.0462238	0.0514015	0.041993	0.0553437	475.086	559.939	780.379	508.901	820.411	973.799	1202.4	854.32	1065.69	977.695	974.835	412.614	1466.8	1027.93	up_down	production	0.88802	0.671565	1.12112	0.356968
FBtr0100884	FBgn0013678	0.995227	1.07104	0.684932	0.623068	0.5332	0.533005	0.445234	0.464759	0.411997	0.510556	0.570064	0.552013	0.391309	0.648321	0.169024	0.1819	0.116325	0.105819	0.0905558	0.0905226	0.0756161	0.0789322	0.0699714	0.0867101	0.0968166	0.0937508	0.0664578	0.110107	1340.31	1217.48	1715.39	898.96	1935.17	2342.76	2908.58	2741.29	3563.96	3159.31	3235.38	1182.69	5872.51	3690.89	up_down	production	1.04976	0.803723	1.32532	0.235712
FBtr0076766	FBgn0027554	0.484724	0.498482	0.695724	0.611203	0.549066	0.511889	0.476644	0.60084	0.482596	0.506152	0.468155	0.455958	0.476508	0.421435	0.0823228	0.0846595	0.118158	0.103803	0.0932504	0.0869364	0.0809507	0.102043	0.0819615	0.085962	0.0795089	0.0774374	0.0809275	0.0715743	30.9641	33.524	33.0431	30.3548	31.6848	29.346	24.577	20.7297	19.5621	19.1417	17.3902	20.3574	16.4601	17.6675	down_down	production	0.521737	0.384781	0.632606	0.0649565
FBtr0086954	FBgn0034223		0.0418217		0.0398065	0.0416459	0.0494403	0.0507869	0.0418274	0.0381916	0.0418762	0.0370672	0.0302727	0.0420596	0.0361568		0.00710277		0.00676053	0.00707291	0.00839668	0.00862537	0.00710373	0.00648626	0.00711202	0.00629529	0.00514135	0.00714317	0.00614067	24.562	30.0561	23.5041	20.0264	20.0798	25.9066	28.0547	29.9814	23.7016	21.1723	10.9605	8.99068	9.95069	4.85038	down_up	stationary	0.0395052	0.0354312	0.0435792
FBtr0071767	FBgn0034704	0.0230081	0.0187559	0.0310769			0.0138956	0.0149906			0.0180344	0.0168344	0.020675	0.0210999	0.023541	0.00390757	0.00318539	0.00527793			0.00235995	0.00254592			0.00306286	0.00285906	0.00351133	0.00358349	0.00399808	22.6927	23.428	7.15376	18.3172	21.1752	18.5726	17.049	15.6856	14.265	11.3403	8.90477	8.71023	6.60543	5.62308	down_down	delayed	0.02283	0.0175505	0.0283234	0.0766646
FBtr0075144	FBgn0036771		0.0216133	0.0468592	0.0457265	0.0335257	0.0334957	0.0394348	0.0369672	0.0411908	0.0321364	0.0348533	0.0318694	0.0438472			0.00367069	0.00795831	0.00776595	0.00569382	0.00568872	0.00669739	0.00627832	0.00699562	0.00545787	0.0059193	0.00541253	0.00744677		10.6845	6.30044	0.789771	13.9091	15.4276	17.3602	17.0346	13.744	13.5718	11.3412	11.0671	9.00341	7.78102	4.754	down_up	production	0.0305944	0.025336	0.0358528	0.000693147
FBtr0070425	FBgn0023542	0.0892869	0.0829229	0.0717289	0.0827531	0.0877725	0.0859068	0.109023	0.117327	0.122161	0.125201	0.116234	0.110502	0.138575	0.0954655	0.015164	0.0140832	0.012182	0.0140543	0.0149068	0.0145899	0.0185158	0.0199261	0.0207471	0.0212635	0.0197405	0.0187671	0.0235348	0.0162133	31.8873	27.919	9.34165	38.5143	41.8076	48.3777	51.1503	61.2193	67.8279	59.3057	51.551	45.4194	30.88	30.0486	down_up	production	0.0903031	0.0733713	0.110339	0.178028
FBtr0075410	FBgn0027080	0.997842	1.52587	0.940467	1.9928	1.86809	2.00382	2.18077	2.16588	2.06863	1.94256	1.7164	1.69716	1.90357	1.30014	0.169468	0.259146	0.159724	0.338446	0.317267	0.340318	0.37037	0.367841	0.351325	0.329914	0.291504	0.288236	0.323292	0.220808	82.6791	78.5191	101.611	126.528	122.553	103.092	82.6494	61.2636	66.3921	66.8031	69.4165	82.6791	64.7821	63.3978	down_up	production	0.945876	0.662113	1.22373	0.209163
FBtr0074084;FBtr0332613	FBgn0026666	0.035754	0.0380275	0.0402743		0.0423867	0.0305248	0.0218904	0.0232928	0.0371185	0.0361144	0.0649726	0.0819432	0.0750211	0.0986699	0.00607226	0.00645839	0.00683997		0.00719872	0.00518417	0.00371775	0.00395592	0.006304	0.00613348	0.0110346	0.0139168	0.0127412	0.0167576	20.2662	12.8158	2.76891	18.6428	21.7297	26.7728	27.1776	26.0514	26.6593	28.3751	43.4233	46.8437	34.5804	37.5596	up_up	delayed	0.040555	0.0323173	0.049173	0.0714314
FBtr0086904;FBtr0340217	FBgn0034246	0.171611	0.102255	0.132412	0.238414	0.268384	0.262451	0.285522	0.282973	0.251887	0.2824	0.235397	0.205222	0.277138	0.215132	0.0291454	0.0173664	0.0224881	0.0404909	0.0455808	0.0445732	0.0484915	0.0480587	0.0427792	0.0479612	0.0399785	0.0348538	0.0470677	0.0365368	24.0318	33.7764	27.8236	10.2041	8.53283	12.6933	15.7273	21.0827	20.3041	19.9661	13.6681	12.6453	12.8757	7.61892	down_up	rejected
FBtr0114555;FBtr0085594;FBtr0085592;FBtr0085593	FBgn0002626	2.59902	3.47563	2.9898	3.81253	3.11829	2.79334	3.59228	4.09435	3.41278	3.27264	3.87892	4.76644	3.65299	3.43009	0.441404	0.590283	0.507771	0.647499	0.529593	0.474405	0.610093	0.695362	0.579607	0.555807	0.658775	0.809507	0.620404	0.582547	575.406	469.474	674.563	1475.88	1507.71	1379.88	1378.54	1265.78	1286.97	1286.94	1822.74	1638.01	1358.19	1438.13	up_up	production	3.06096	2.62095	3.66359	0.000693147
FBtr0080470	FBgn0032514	1.18706	1.25546	1.23175	0.916307	0.847183	0.77964	0.61858	0.706828	0.748767	0.652517	0.851613	0.765765	0.673086	0.667446	0.201604	0.213221	0.209194	0.155621	0.143881	0.13241	0.105056	0.120044	0.127167	0.11082	0.144633	0.130053	0.114313	0.113355	61.5451	78.8982	116.835	104.534	103.168	82.3845	76.2847	89.8514	85.1665	76.8328	54.0671	38.5018	44.3748	17.0435	up_down	delayed	1.29476	1.02367	1.58204	0.107442
FBtr0074940	FBgn0036888	0.292311	0.437233	0.299347	0.612198	0.628494	0.699237	0.675936	0.630016	0.687215	0.636768	0.529199	0.492413	0.621292	0.487651	0.0496446	0.0742572	0.0508394	0.103972	0.10674	0.118755	0.114797	0.106998	0.116713	0.108145	0.0898763	0.0836287	0.105517	0.08282	55.0897	50.4246	18.2428	26.9069	28.9469	34.8893	43.4592	52.8041	58.2847	55.9915	51.1609	45.5743	41.0708	28.708	down_up	rejected
FBtr0084594;FBtr0084592;FBtr0333202;FBtr0333201;FBtr0333200;FBtr0084591	FBgn0005649	0.268079	0.364155	0.3708	0.5614	0.613096	0.645004	0.701364	0.653434	0.621722	0.646428	0.563761	0.501663	0.725914	0.532166	0.0455291	0.0618462	0.0629747	0.0953451	0.104125	0.109544	0.119116	0.110976	0.10559	0.109786	0.0957461	0.0851997	0.123285	0.0903801	166.103	188.808	242.224	150.247	120.047	117.065	106.231	100.999	95.1382	93.8391	76.8972	68.7311	60.3364	44.2917	down_up	production	0.259093	0.179746	0.33844	0.102292
FBtr0088905;FBtr0088906	FBgn0264294	0.38783	0.333971	0.353648	0.481113	0.549124	0.424616	0.508864	0.541923	0.562707	0.498658	0.733935	0.686689	0.635461	0.901573	0.0658669	0.0567198	0.0600617	0.0817097	0.0932603	0.0721145	0.0864227	0.0920373	0.0955671	0.0846893	0.124648	0.116623	0.107923	0.153118	144.329	128.03	107.053	115.296	126.528	163.783	198.318	190.754	223.287	232.099	361.443	394.048	302.055	319.392	up_up	production	0.381387	0.324179	0.442171	0.000693147
FBtr0345317;FBtr0290235;FBtr0070827	FBgn0029823	3.11956	3.93963	2.68616	3.13326	2.68142	3.18913	3.25378	3.05088	3.16064	2.97153	2.52168	2.58415	2.48708	2.69447	0.529809	0.669086	0.456203	0.532135	0.455397	0.541624	0.552605	0.518145	0.536785	0.504669	0.428269	0.438878	0.422392	0.457615	55.7509	40.5057	5.95137	5.90434	6.25451	9.36249	14.375	10.0156	16.3728	26.7849	50.404	72.1324	48.0456	38.0882	down_down	stationary	2.87819	2.61736	3.13903
FBtr0078630	FBgn0037377	0.531151	0.617448	0.490578	0.869255	0.853994	0.919254	0.884145	0.871304	0.847417	0.719962	0.695314	0.723631	0.974053	0.631421	0.0902078	0.104864	0.0833171	0.14763	0.145038	0.156121	0.150158	0.147978	0.143921	0.122274	0.118088	0.122898	0.165428	0.107237	76.0446	70.8199	81.3372	83.3092	76.111	62.7087	42.3903	27.7785	23.1755	19.6248	15.1045	14.2896	13.442	9.44654	down_up	production	0.495785	0.356345	0.632126	0.0526186
FBtr0303228;FBtr0085830;FBtr0085828;FBtr0085826	FBgn0003870				0.0177272	0.0185139	0.0187736	0.0297235	0.0638614	0.189768	0.321438	0.82195	0.840392	0.539191	0.727515				0.00301069	0.0031443	0.00318841	0.00504808	0.0108459	0.0322291	0.0545913	0.139595	0.142728	0.0915733	0.123557	29.1238	27.7591	8.66648	16.5888	16.2161	32.3595	39.1073	84.7673	164.834	155.576	113.467	79.4073	80.3633	28.6507	down_up	delayed	0.0196537	0.0162143	0.0266553	0.000693147
FBtr0083563	FBgn0262559	28.576	28.8149	25.4785	17.3351	17.5994	15.6434	13.9787	14.9256	13.9482	14.7025	13.9073	13.7952	12.8772	13.7225	4.85319	4.89376	4.32713	2.94411	2.98898	2.65678	2.37406	2.53488	2.36889	2.497	2.36193	2.34291	2.187	2.33055	230.694	156.256	24.1952	9.58427	10.455	6.55437	6.63992	3.59321	6.60654	11.8227	35.6899	92.2339	50.5076	148.42	down_down	rejected
FBtr0300100;FBtr0344966;FBtr0273362	FBgn0036191	0.0600118	0.0356064	0.0261885	0.0303197	0.0263423	0.0275515					0.0347925	0.0203526	0.0170057	0.029624	0.0101921	0.0060472	0.00444771	0.00514934	0.00447383	0.00467919					0.00590896	0.00345658	0.00288816	0.00503118	13.8314	16.2032	14.7187	8.07246	8.3013	8.02082	10.9943	14.7804	16.2844	17.0114	11.3301	11.1335	13.9549	8.85	down_down	production	0.0406102	0.0290617	0.0573619	0.280412
FBtr0070269	FBgn0000482	0.060369	0.0462066	0.0606031	0.0489954	0.0529882	0.0593424	0.0694124	0.053361	0.0592351	0.0424282	0.055252	0.0489837	0.0540343	0.0510425	0.0102527	0.00784748	0.0102925	0.00832111	0.00899923	0.0100784	0.0117886	0.00906254	0.0100602	0.00720578	0.0093837	0.00831912	0.00917688	0.00866879	11.4817	13.6679	16.2449	14.2161	11.9383	16.6135	17.9085	19.3489	18.6363	16.4465	14.6722	14.9272	10.7525	8.52668	up_up	stationary	0.0528266	0.0480392	0.057614
FBtr0299838;FBtr0299831;FBtr0332840;FBtr0309236	FBgn0052343	0.0272548	0.0200821	0.0506854	0.0335622	0.0185217	0.0342435			0.031604	0.029319	0.0382127	0.0420477	0.0340085	0.045871	0.00462881	0.00341064	0.00860813	0.00570002	0.00314562	0.00581573			0.00536746	0.00497937	0.00648984	0.00714115	0.00577582	0.00779047	22.0858	19.3169	7.76683	13.0534	13.6978	18.8334	20.7684	23.8653	21.469	17.9712	14.4504	13.9125	12.5596	7.73612	down_up	rejected
FBtr0302339;FBtr0078919	FBgn0037241			0.0518739		0.0249616	0.0295797		0.032822	0.0226385	0.032798	0.0330212	0.0276112	0.0275029	0.0244655			0.00880998		0.00423934	0.00502365		0.00557431	0.00384479	0.00557023	0.00560815	0.00468933	0.00467094	0.00415508	22.6467	27.5138	34.6849	25.4769	22.2366	27.8753	31.2147	30.7781	27.7175	26.9588	18.2345	17.883	19.6364	11.6484	down_up	production	0.0310633	0.0207736	0.0411588	0.0305425
FBtr0334985;FBtr0111120	FBgn0040007	0.724002	1.08478	1.13053	1.06191	1.11835	0.880379	1.035	0.997393	1.22043	0.887502	0.855458	1.20069	1.11408	0.976434	0.122961	0.184234	0.192003	0.180349	0.189934	0.149519	0.175779	0.169392	0.207272	0.150729	0.145286	0.203918	0.189209	0.165832	377.423	330.423	298.804	723.759	894.825	847.839	936.101	780.916	818.486	1057.92	1036.77	872.008	1800.23	1545.26	up_up	stationary	0.978124	0.889482	1.06677
FBtr0301141;FBtr0076516;FBtr0076515	FBgn0035945	0.0448405	0.0459705	0.0294712	0.0326405	0.0308191	0.0365984	0.036067	0.0309428	0.0367264		0.0252213				0.00761547	0.00780738	0.00500523	0.00554348	0.00523415	0.00621567	0.00612542	0.00525516	0.00623742		0.00428345				59.5022	61.4739	73.025	26.7369	19.5076	5.52976	2.78852	3.53684	3.25552	3.68805	6.85736	7.76095	7.02568	7.02024	down_down	stationary	0.032862	0.0292677	0.0364563
FBtr0084171	FBgn0038923	0.370484	0.356342	0.276994	0.202695	0.192806	0.197312	0.16832	0.184678	0.158869	0.205298	0.226451	0.256229	0.191553	0.247969	0.062921	0.0605191	0.0470431	0.0344246	0.0327452	0.0335105	0.0285866	0.0313647	0.0269815	0.0348667	0.0384592	0.0435166	0.0325324	0.0421136	45.0374	35.5305	39.3275	48.2805	44.4611	36.848	31.2545	29.7497	33.7074	33.9551	52.5205	64.568	46.0607	50.8181	up_down	delayed	0.379923	0.277818	0.496274	0.174944
FBtr0346059;FBtr0074240	FBgn0030737				0.0468292	0.0410075	0.0367881	0.0543816	0.0422817	0.0357678	0.0257129	0.0440619	0.042686	0.0681185	0.106256				0.00795321	0.00696449	0.00624789	0.00923588	0.00718089	0.00607461	0.00436694	0.00748323	0.00724957	0.0115689	0.0180459	9.01572	7.2105	5.14869	1.43411	1.57209	1.36722	1.79558	0.967995	1.7129	3.72573	15.0173	29.4305	17.58	69.7388	down_up	production	0.0481932	0.0346388	0.065362	0.069609
FBtr0071640	FBgn0034585				0.0177028	0.0194976	0.0190658	0.0178051	0.0203132	0.0156475	0.0231314	0.0147759	0.0185693	0.0186185	0.0177547				0.00300655	0.00331137	0.00323803	0.00302392	0.00344988	0.00265748	0.00392851	0.00250946	0.00315371	0.00316206	0.00301537	35.5947	27.5799	3.64209	5.0223	5.60577	8.31523	12.912	18.0385	19.3477	18.6235	19.2846	20.8611	14.2541	12.5001	down_up	stationary	0.0179639	0.0161114	0.0198164
FBtr0075522	FBgn0263600	1.24856	1.25746	1.25022	1.03227	1.00098	1.1044	1.12657	0.977605	0.980259	0.704662	0.80784	0.684288	0.903114	0.560658	0.212048	0.213559	0.21233	0.175315	0.170002	0.187565	0.19133	0.166031	0.166482	0.119676	0.137199	0.116216	0.15338	0.0952191	52.5629	34.1826	1.67421	11.8619	10.7968	15.6501	13.2634	11.1256	8.41939	7.12693	3.41666	2.91003	2.72116	2.14667	down_down	production	1.24637	0.919201	1.45281	0.0390891
FBtr0343313;FBtr0074697	FBgn0030990	0.08167	0.0863147	0.1127	0.0760632	0.0774762	0.0798844	0.0833191	0.098543	0.102409	0.125738	0.153313	0.165444	0.144346	0.172674	0.0138704	0.0146592	0.0191403	0.0129182	0.0131581	0.0135671	0.0141505	0.016736	0.0173926	0.0213546	0.0260378	0.0280981	0.0245149	0.0293261	29.542	21.8558	3.85104	21.9164	22.9017	31.1066	37.7926	40.0579	45.4005	46.2322	39.7193	33.5755	33.341	23.1862	down_up	production	0.0784633	0.0637514	0.0980791	0.0546217
FBtr0308495;FBtr0086520;FBtr0086519	FBgn0034436	0.0514543	0.041035	0.0665046	0.0386604	0.0464915	0.0370045	0.0369177	0.0517607	0.0672325	0.073696	0.0756749	0.0853331	0.111185	0.249725	0.00873872	0.00696917	0.0112948	0.00656587	0.00789587	0.00628465	0.0062699	0.00879076	0.0114184	0.0125161	0.0128522	0.0144925	0.0188831	0.0424119	6.64958	5.07675	5.69145	16.7522	16.8725	21.3018	25.2068	20.9449	19.1161	21.7099	21.3118	26.5975	23.8763	74.834	up_up	delayed	0.0501271	0.0390051	0.061719	0.0517539
FBtr0339969;FBtr0087568	FBgn0001220	16.5176	17.1349	16.0124	12.1083	12.5615	11.3213	10.0867	11.4704	9.98818	13.321	10.6804	11.9565	9.87206	13.7117	2.80527	2.9101	2.71946	2.05641	2.13337	1.92274	1.71308	1.94807	1.69634	2.26237	1.8139	2.03063	1.67662	2.32872	124.162	116.208	26.3049	37.4557	39.8733	52.9187	70.8209	85.2721	119.008	133.314	175.684	195.888	161.669	162.956	down_down	production	16.1234	12.7979	19.9526	0.0927571
FBtr0075527	FBgn0263599	1.16058	1.06845	1.64653	2.83684	2.96017	2.79605	2.9364	3.05879	3.18866	2.88693	3.38122	3.23378	3.17748	3.64811	0.197107	0.18146	0.279638	0.481793	0.50274	0.474866	0.498703	0.519488	0.541545	0.490301	0.574248	0.549208	0.539646	0.619575	33.7059	45.4214	55.9937	79.5998	78.5703	77.1209	73.9298	70.0197	55.2928	55.5938	30.5609	25.68	27.4401	16.436	down_up	rejected
FBtr0347011;FBtr0330205;FBtr0330206;FBtr0308707;FBtr0070249;FBtr0336978;FBtr0346960;FBtr0330207	FBgn0261444	0.0453811	0.0420733	0.0460856	0.0365106	0.0452113	0.0736589	0.0647755	0.0740317	0.0769258	0.0810221	0.0945131	0.088518	0.0857995	0.0949366	0.00770728	0.00714549	0.00782693	0.00620076	0.00767845	0.0125098	0.0110011	0.0125731	0.0130647	0.0137604	0.0160516	0.0150334	0.0145717	0.0161235	16.3774	17.4014	9.47849	29.7103	29.3841	34.4319	35.5445	36.391	35.126	38.6629	27.7059	28.3295	29.1741	15.9949	up_up	production	0.0411241	0.0326422	0.0499914	0.121789
FBtr0308249;FBtr0089145	FBgn0051998	0.0448444			0.0197644	0.0311464	0.0382022	0.0429905	0.0445068	0.0406252	0.0474732	0.0448659	0.0407193	0.0348455	0.0336379	0.00761614			0.00335668	0.00528973	0.00648805	0.00730127	0.0075588	0.00689957	0.00806258	0.00761978	0.00691554	0.00591798	0.00571288	44.955	53.4585	19.1478	31.1821	34.7626	37.1747	45.4313	52.0123	51.4326	48.186	31.0356	19.5103	29.5445	18.5289	down_down	production	0.024732	0.0154575	0.0332336	0.147887
FBtr0089905;FBtr0089901;FBtr0301521;FBtr0300562;FBtr0089904;FBtr0089900;FBtr0089902	FBgn0026379			0.0787447		0.049737	0.0518036	0.0615282	0.0670237	0.0646643	0.0633821	0.0528789	0.0447918	0.0568874	0.0842558			0.0133736		0.00844705	0.00879805	0.0104496	0.0113829	0.0109822	0.0107645	0.00898067	0.00760719	0.00966145	0.0143095	19.6725	48.2897	56.33	23.304	23.3829	30.5604	30.9167	35.8927	31.5548	29.6136	23.5891	19.3897	21.7325	15.3131	down_up	stationary	0.0575372	0.0516037	0.0634708
FBtr0332056;FBtr0300017;FBtr0332057;FBtr0073072;FBtr0303857;FBtr0073070;FBtr0073071	FBgn0004167	1.36545	1.1503	1.19807	1.06884	1.04042	1.05217	1.1245	0.974443	0.898782	0.91498	1.03076	0.849954	1.11814	1.13814	0.231901	0.19536	0.203474	0.181526	0.1767	0.178695	0.190978	0.165494	0.152644	0.155395	0.175059	0.144352	0.189898	0.193295	11.2756	14.4989	5.63318	5.7675	6.52679	10.2154	17.1845	25.8721	33.1227	42.283	31.4219	35.771	30.6993	31.0921	up_down	production	1.27261	1.01014	1.56293	0.0575746
FBtr0335517;FBtr0335515;FBtr0335516	FBgn0265003	0.0474029		0.0579607	0.134287	0.107828	0.164973	0.138417	0.147051	0.177887	0.270423	0.299999	0.351515	0.296066	0.439294	0.00805065		0.00984374	0.0228066	0.018313	0.0280182	0.023508	0.0249743	0.0302113	0.0459272	0.0509501	0.0596995	0.0502823	0.0746072	39.9481	49.2771	57.0931	54.9044	50.8527	33.5184	33.7576	40.0247	43.5512	45.5287	34.4536	35.4356	35.5006	40.5211	down_up	production	0.0389841	0.0260706	0.0518976	0.000693147
FBtr0084284;FBtr0334561;FBtr0308848;FBtr0084283;FBtr0084282	FBgn0038984	0.203251	0.177258	0.13877	0.0576017	0.0727807	0.0568855	0.0516026	0.0557789	0.0476156	0.0423894	0.0551232	0.0645901	0.0472312	0.0500492	0.034519	0.0301046	0.023568	0.00978275	0.0123607	0.00966112	0.00876391	0.00947319	0.00808678	0.00719919	0.00936183	0.0109696	0.00802149	0.00850008	50.1055	51.5958	39.451	54.1871	54.6292	68.2153	79.796	82.9056	89.6509	95.8865	82.2805	89.6287	85.7778	77.9199	up_down	production	0.215076	0.157946	0.275566	0.438208
FBtr0342765;FBtr0070393	FBgn0023549	0.0723319	0.0593112	0.0481913		0.0356601	0.0297602	0.0282817		0.0475897	0.0497213	0.0864162	0.0850911	0.0835337	0.0704448	0.0122845	0.0100731	0.00818455		0.00605632	0.00505431	0.00480321		0.00808237	0.0084444	0.0146765	0.0144514	0.0141869	0.011964	10.0198	8.30267	3.72762	2.79816	2.64285	4.22972	7.04847	15.3661	37.5338	39.2658	23.7777	41.4288	30.8698	32.445	up_down	production	0.0682434	0.0522488	0.0861573	0.214377
FBtr0071065	FBgn0029943					0.0240627	0.0178347	0.0245851	0.0180685	0.023455	0.023488	0.0186598	0.0188745	0.0214224	0.0259008					0.00408668	0.00302895	0.0041754	0.00306866	0.00398347	0.00398907	0.00316909	0.00320555	0.00363827	0.00439886	31.4799	33.9391	45.4859	20.0636	13.2481	9.87889	13.7692	17.326	15.8735	14.929	16.4205	16.1919	15.4129	16.101	down_up	production	0.00193848		0.0256849	0.192638
FBtr0075700	FBgn0036448	0.196177	0.147011	0.0993646	0.214457	0.213692	0.22916	0.222641	0.211369	0.184067	0.15536	0.127564	0.0973565	0.156656	0.100309	0.0333176	0.0249676	0.0168755	0.0364222	0.0362922	0.0389192	0.0378122	0.0358978	0.031261	0.0263855	0.0216648	0.0165345	0.0266056	0.017036	38.3839	44.0848	47.1526	14.1419	8.87878	8.65758	9.16457	10.8902	15.5368	18.3564	13.5411	13.7085	13.4588	11.3142	down_down	rejected
FBtr0079650	FBgn0032030	0.108609	0.115752	0.134976	0.192824	0.183898	0.215313	0.213177	0.241199	0.240428	0.183492	0.215466	0.247898	0.227009	0.229138	0.0184456	0.0196586	0.0229236	0.0327482	0.0312322	0.0365677	0.0362047	0.0409639	0.040833	0.0311632	0.0365935	0.0421017	0.038554	0.0389156	56.0041	52.9774	73.3838	69.2411	68.1069	62.5381	59.4337	55.1607	47.7738	41.832	37.2326	39.1486	31.0973	22.3063	down_up	production	0.10688	0.0781562	0.134268	0.0943058
FBtr0113730	FBgn0039943	0.0298506	0.027432	0.0582515	0.0620726	0.0662919	0.0611593	0.0535581	0.0741839	0.0677633	0.074662	0.0829366	0.087509	0.0870055	0.0888907	0.00506966	0.00465891	0.00989312	0.0105421	0.0112587	0.010387	0.00909601	0.012599	0.0115086	0.0126802	0.0140855	0.0148621	0.0147765	0.0150967	77.9264	75.4344	103.823	71.0469	66.5487	46.513	38.4782	39.5358	36.2129	32.5908	34.0718	35.6968	27.4505	24.7467	down_up	production	0.0267684	0.0189051	0.0344643	0.0264163
FBtr0082019;FBtr0082018;FBtr0082017	FBgn0037680	0.0778099	0.0275813	0.0258644	0.0327687		0.0340797	0.0223022	0.0558615	0.0636553	0.120835	0.115551	0.144834	0.0953523	0.137769	0.0132148	0.00468426	0.00439266	0.00556526		0.00578792	0.00378768	0.00948721	0.0108109	0.020522	0.0196245	0.0245977	0.0161941	0.0233979	29.4107	30.8565	37.0537	33.4986	32.3405	37.2422	47.7836	65.8979	79.5199	74.2212	68.2158	62.0909	62.2787	46.015	up_down	rejected
FBtr0073732;FBtr0310647;FBtr0340190;FBtr0073731;FBtr0310648;FBtr0330398	FBgn0004456				0.0244614		0.0408354	0.0453733	0.0437574	0.040789	0.0398048	0.0659562	0.0532595	0.0479845	0.0706184				0.00415439		0.00693526	0.00770596	0.00743153	0.00692737	0.00676023	0.0112016	0.0090453	0.00814942	0.0119935	1.66649	0.696616	2.13222	34.6469	38.818	33.6035	32.5538	32.8782	41.5841	43.1973	29.8941	28.7862	30.9173	36.83	up_up	production	0.0307817	0.0217396	0.0577157	0.0702031
FBtr0071902;FBtr0332909	FBgn0034793	0.6105	0.574904	0.439799	0.448796	0.4752	0.442336	0.405628	0.39016	0.397053	0.43213	0.372842	0.475805	0.445537	0.520515	0.103684	0.0976386	0.0746931	0.076221	0.0807054	0.075124	0.0688896	0.0662626	0.0674333	0.0733905	0.0633214	0.0808081	0.0756675	0.0884014	44.4327	38.3891	20.5445	25.2071	27.5677	32.7973	30.8036	22.2097	20.8069	20.3403	26.4657	32.8777	24.164	23.9866	down_down	delayed	0.566913	0.442901	0.706869	0.0580288
FBtr0340437;FBtr0077245;FBtr0077244	FBgn0031148	0.346999	0.30616	0.331282	0.95926	0.847749	1.11136	1.10243	1.03244	1.0654	0.849759	0.739029	0.693421	0.566532	0.502892	0.0589325	0.0519965	0.0562631	0.162916	0.143977	0.188748	0.18723	0.175344	0.180942	0.144318	0.125513	0.117767	0.0962167	0.0854085	73.9303	73.3377	95.9633	47.9999	39.8026	17.8318	17.3709	14.7802	23.6146	34.6097	58.9328	75.835	53.5137	43.6751	down_up	rejected
FBtr0079590	FBgn0015299	0.0545221	0.124307	0.0729583	0.0645277	0.0756046	0.097979	0.0963163	0.060449	0.0962441	0.0674999	0.0936856	0.09198	0.118831	0.0829268	0.00925974	0.0211117	0.0123908	0.010959	0.0128403	0.0166402	0.0163578	0.0102663	0.0163456	0.0114638	0.0159111	0.0156214	0.0201817	0.0140838	128.395	80.9867	13.5276	53.8879	62.6949	111.419	144.254	140.829	112.039	91.5185	78.3446	49.6933	70.6595	45.2656	down_up	production	0.0680495	0.0572041	0.0788949	0.000693147
FBtr0342892;FBtr0273206;FBtr0071706;FBtr0342893;FBtr0342894;FBtr0071707;FBtr0342895	FBgn0010415	0.0253517				0.0447904	0.0412973	0.0662099	0.0394719	0.0454104	0.0394342	0.0392578	0.0351305	0.0321467	0.035512	0.00430559				0.00760696	0.00701371	0.0112447	0.00670369	0.00771225	0.00669729	0.00666733	0.00596637	0.00545963	0.00603116	30.7793	40.5285	66.5454	119.328	114.12	140.786	145.769	143.778	130.382	118.499	78.4824	78.021	84.7858	71.9022	up_up	production	0.0253786	0.0168133	0.0339439	1.07067
FBtr0342903;FBtr0301412;FBtr0080510;FBtr0080509;FBtr0100660	FBgn0259984	0.0473034	0.0506893	0.0775562	0.0660362	0.0792696	0.0518251	0.0546958	0.0796287	0.0503419	0.0644633	0.0696485	0.0547544	0.0640847	0.0505781	0.00803375	0.0086088	0.0131717	0.0112152	0.0134627	0.00880169	0.00928924	0.0135237	0.0085498	0.0109481	0.0118287	0.00929918	0.0108838	0.0085899	19.856	24.3767	36.0848	29.6387	21.8724	30.9287	35.2304	39.759	36.6615	35.6737	20.4198	12.024	21.4949	12.8241	up_up	production	0.0562088	0.046021	0.0658697	0.0572018
FBtr0340416;FBtr0340415;FBtr0074143;FBtr0074142;FBtr0074141;FBtr0074140	FBgn0003969	0.10227	0.0682024	0.0666334	0.159944	0.146459	0.192075	0.194315	0.183728	0.214269	0.17673	0.179936	0.174897	0.159455	0.153481	0.0173691	0.0115831	0.0113167	0.0271641	0.0248738	0.0326209	0.0330014	0.0312033	0.0363903	0.0300148	0.0305593	0.0297036	0.0270809	0.0260664	23.051	35.1453	39.0752	30.6662	29.9543	36.9524	38.2016	40.9092	40.9339	41.7761	31.838	30.8049	26.906	20.2231	up_up	delayed	0.112439	0.0839778	0.144062	0.633364
FBtr0332719;FBtr0074903	FBgn0036928	0.796755	1.00161	0.642545	0.69268	0.728978	0.609759	0.520886	0.650839	0.564932	0.78247	0.794999	0.940916	0.727242	1.03711	0.135317	0.170108	0.109126	0.117641	0.123806	0.103558	0.0884644	0.110535	0.095945	0.13289	0.135018	0.1598	0.123511	0.176137	134.918	126.562	154.64	127.082	127.208	113.417	109.836	118.957	140.044	146.226	216.16	195.695	160.38	159.151	up_up	production	0.84448	0.622804	1.09255	0.512856
FBtr0077960	FBgn0031310	0.120818	0.0949112	0.102827	0.171823	0.182613	0.196571	0.219412	0.21183	0.230454	0.185418	0.187209	0.182695	0.221927	0.147013	0.0205191	0.0161192	0.0174635	0.0291815	0.0310141	0.0333845	0.0372637	0.035976	0.039139	0.0314904	0.0317946	0.031028	0.0376909	0.024968	46.8283	43.5491	59.5574	49.1133	44.9622	35.3318	31.8205	34.5556	40.5869	37.7393	42.9221	46.8157	33.7358	28.3191	down_up	delayed	0.130686	0.0980147	0.165808	0.422935
FBtr0332288;FBtr0070236	FBgn0024360	0.259018	0.220491	0.243328	0.128322	0.130355	0.134994	0.116679	0.110213	0.104624	0.132841	0.122801	0.171702	0.108771	0.194764	0.0439902	0.037447	0.0413255	0.0217934	0.0221388	0.0229266	0.0198161	0.018718	0.0177688	0.0225611	0.0208558	0.029161	0.0184731	0.0330776	17.909	11.1958	1.24276	4.18281	4.741	6.10587	7.74336	7.90899	10.8323	12.0443	13.226	15.9727	12.843	10.3646	down_down	production	0.239563	0.181918	0.30694	0.22309
FBtr0077962	FBgn0031314	0.0486773	0.0337039	0.0556326	0.0588292	0.0605231	0.0626503	0.053482	0.0572719	0.0795058	0.0556267	0.060648	0.0678687	0.0658899	0.0718421	0.00826708	0.00572408	0.00944833	0.00999123	0.0102789	0.0106402	0.00908309	0.00972674	0.0135028	0.00944734	0.0103001	0.0115265	0.0111904	0.0122013	28.1388	29.1065	38.2372	30.9596	28.4065	22.9864	20.4276	20.6366	20.162	18.9579	15.625	13.6645	11.0896	6.72613	down_up	production	0.0402944	0.0297171	0.0501162	0.0346049
FBtr0331654;FBtr0077674;FBtr0305980	FBgn0250786			0.0452816	0.0440619	0.0356574	0.036517	0.0398114	0.0344896	0.0490988	0.0418262	0.0702203	0.0491066	0.0674511	0.0713347			0.00769038	0.00748323	0.00605585	0.00620185	0.00676136	0.00585752	0.00833867	0.00710353	0.0119258	0.00834	0.0114555	0.0121151	71.9398	78.044	34.2194	36.3222	40.9237	35.5587	37.737	41.177	37.7427	38.5632	26.8542	24.7804	23.4645	19.6255	down_up	delayed	0.0443492	0.0338163	0.0629204	0.0286838
FBtr0347024;FBtr0070497	FBgn0250874	1.39744	1.23849	1.10933	0.81914	0.961017	0.708799	0.78407	0.826555	0.715864	0.87712	0.863088	0.954752	0.866913	1.09881	0.237334	0.210338	0.188403	0.139118	0.163214	0.120379	0.133162	0.140378	0.121578	0.148965	0.146582	0.16215	0.147232	0.186617	34.5806	22.1216	4.73699	21.517	22.0718	28.9702	28.4289	26.1152	29.5872	32.3405	37.9347	49.8652	36.9043	36.3276	up_down	production	1.37306	1.03408	1.75923	0.236927
FBtr0112777	FBgn0086908	0.0300362	0.0368361	0.097536	0.135006	0.178783	0.180094	0.22689	0.183521	0.203708	0.164964	0.158438	0.147782	0.175902	0.161556	0.00510118	0.00625604	0.016565	0.0229286	0.0303635	0.0305862	0.0385338	0.0311682	0.0345966	0.0280165	0.0269082	0.0250985	0.0298743	0.0274378	46.7246	50.5985	72.2624	67.0636	67.4456	48.6124	36.3417	30.6233	19.8429	17.9443	12.088	12.4909	11.2061	8.18562	down_up	delayed	0.0300362	0.0197112	0.0403611	0.108209
FBtr0340059;FBtr0087149;FBtr0087148;FBtr0087147;FBtr0087146;FBtr0087145	FBgn0010611	0.0405612			0.0443175	0.0320864	0.0293689	0.0805245	0.0442102	0.050744	0.0459158	0.07587	0.0894098	0.107647	0.272197	0.00688869			0.00752665	0.00544939	0.00498786	0.0136758	0.00750842	0.00861808	0.0077981	0.0128854	0.0151849	0.0182822	0.0462284	32.3429	26.4146	9.24512	7.66626	10.3332	12.739	16.9828	12.8326	22.7171	25.512	69.5114	183.126	97.1498	139.742	up_up	rejected
FBtr0077413;FBtr0077412	FBgn0031635			0.0549886	0.0348369		0.0373747	0.0449401	0.0543758	0.050418	0.0531131	0.0516826	0.0579334	0.0433433	0.0483709			0.00933896	0.00591652		0.00634752	0.00763238	0.00923488	0.00856273	0.00902044	0.0087775	0.0098391	0.00736119	0.00821505	24.0289	32.6335	22.3457	36.28	37.2937	40.3289	41.1753	32.152	26.7788	24.8474	25.7646	28.6166	24.739	22.4514	down_up	delayed	0.0950585	0.0430734	0.26854	0.313297
FBtr0340313;FBtr0074232;FBtr0100586;FBtr0074233	FBgn0004227	0.882116	0.682649	1.34287	1.93136	2.09718	1.98747	2.12058	2.46154	2.81354	3.25294	3.59989	4.26216	2.80536	3.98618	0.149814	0.115937	0.228066	0.328012	0.356174	0.337541	0.360148	0.418054	0.477836	0.552462	0.611386	0.723863	0.476447	0.676991	19.9793	21.8094	31.4722	54.3096	57.4773	49.5853	46.2802	50.0416	47.8385	42.8152	36.8196	30.0806	26.9823	19.0108	up_up	production	0.77343	0.58249	0.961954	0.0868433
FBtr0343844;FBtr0077942;FBtr0329947	FBgn0053126	0.284334	0.187822	0.197992	0.201356	0.179731	0.184526	0.165319	0.164216	0.119922	0.108416	0.0855829	0.0702242	0.0910159	0.0544499	0.0482897	0.0318987	0.0336258	0.0341972	0.0305245	0.0313389	0.0280769	0.0278896	0.0203669	0.0184128	0.0145349	0.0119265	0.0154577	0.00924748	0.175656	0.0775893	0.125681	0.128964	0.231731	0.137996	0.458229	0.192662	1.24736	1.87479	4.18305	5.54027	3.76517	4.58055	up_down	degradation	0.24164	0.205394	0.278641	0.0700477
FBtr0087342	FBgn0034035				0.071161	0.0665007	0.0802669	0.0870992	0.0782938	0.0896772	0.073253	0.0838655	0.0689987	0.0788657	0.0731554				0.0120856	0.0112941	0.0136321	0.0147925	0.013297	0.0152303	0.0124409	0.0142433	0.0117184	0.0133941	0.0124243	23.3013	22.1191	33.7888	48.0211	48.6831	45.3266	40.6137	30.2297	33.1603	30.86	32.0945	35.2538	24.4744	22.6959	up_up	production	0.0657681		0.0924864	0.127698
FBtr0076383	FBgn0036018	0.028094		0.0356896	0.144752	0.156119	0.145819	0.153069	0.173919	0.182198	0.247682	0.318808	0.425748	0.333955	0.36365	0.00477133		0.00606132	0.0245838	0.0265145	0.0247651	0.0259964	0.0295375	0.0309435	0.0420649	0.0541445	0.0723067	0.0567172	0.0617603	35.9638	37.5278	45.175	34.4458	32.3259	31.1927	30.8011	36.3469	34.9451	30.1885	21.0603	16.9145	15.4783	11.032	down_up	delayed	0.028094	0.0184367	0.0377513	0.0295094
FBtr0078806;FBtr0078805	FBgn0250746	0.549671	0.643033	0.606031	1.47657	1.78968	1.71698	1.92804	1.84651	2.01571	1.69136	1.86922	1.80389	1.61668	1.60698	0.0933531	0.109209	0.102925	0.250773	0.303949	0.291603	0.327448	0.313601	0.342337	0.287252	0.317459	0.306362	0.274567	0.27292	262.769	228.201	334.227	304.094	301.606	169.798	88.3853	71.2038	64.6873	64.0936	76.6548	85.9044	62.6726	52.3131	down_up	delayed	0.6083	0.463829	0.756573	0.0915084
FBtr0301629;FBtr0076626	FBgn0035909	1.05738	1.1406	1.04942	1.04686	1.19961	1.03693	1.00709	1.11454	1.14407	1.18053	1.58576	1.44174	1.35476	1.85874	0.17958	0.193713	0.178228	0.177794	0.203736	0.176107	0.171039	0.189288	0.194303	0.200494	0.269317	0.244857	0.230085	0.315679	48.6638	53.8434	66.5409	101.372	98.9383	115.356	135.679	138.738	152.484	150.34	176.596	134.423	150.234	98.2972	up_up	production	1.06411	0.867913	1.37004	0.0417715
FBtr0088010	FBgn0000426			0.0417526	0.141965	0.121007	0.106064	0.103207	0.136674	0.166812	0.117315	0.201317	0.208696	0.177147	0.188341			0.00709104	0.0241105	0.0205512	0.0180134	0.0175282	0.023212	0.0283304	0.0199241	0.0341906	0.0354438	0.0300857	0.0319868	134.111	115.671	155.134	211.483	221.573	192.922	161.491	136.636	104.165	85.2775	115.892	90.7432	73.0596	48.0408	down_up	production	0.0246105		0.0455295	0.0399009
FBtr0083142;FBtr0083141	FBgn0028984	1.95632	0.632846	0.129245	0.0793204	0.0397133	0.0254383	0.0223315	0.0299692	0.0144422	0.0226029	0.0456485	0.0406004	0.0360668	0.0587823	0.332251	0.107479	0.0219502	0.0134713	0.00674468	0.00432031	0.00379266	0.00508981	0.00245278	0.00383876	0.00775269	0.00689536	0.00612539	0.00998327	72.8374	89.3297	112.11	25.9432	15.7106	8.94229	9.4481	9.73745	8.39964	16.2934	30.5174	44.3196	37.7426	168.213	down_down	rejected
FBtr0334034;FBtr0074493	FBgn0030878			0.0598381	0.0394621	0.0358892	0.0320345	0.037599	0.0339775	0.0642994	0.0568171		0.0447215	0.0494286	0.0363137			0.0101626	0.00670203	0.00609523	0.00544057	0.0063856	0.00577055	0.0109203	0.00964951		0.00759526	0.00839469	0.00616732	12.3445	12.089	6.4888	12.5398	13.6601	15.2509	16.686	18.2146	21.8164	21.9146	25.0291	27.2914	17.667	15.8909	up_down	production	0.193248	0.0628057	2.00012	0.742395
FBtr0343030;FBtr0071394;FBtr0071393	FBgn0026415	2.88941	3.0163	3.08761	2.79652	2.61793	2.34181	2.2103	2.57328	2.16424	1.35521	1.94947	1.48901	1.53848	1.67331	0.490722	0.512272	0.524383	0.474945	0.444615	0.39772	0.375384	0.437032	0.367563	0.230161	0.331088	0.252885	0.261287	0.284186	149.528	226.225	374.207	197.053	175.853	89.2433	46.8114	25.3364	47.5025	56.6583	142.532	286.813	161.681	389.596	down_down	production	2.99007	2.49484	3.51333	0.0733013
FBtr0088272;FBtr0088271;FBtr0088270;FBtr0088269;FBtr0088268;FBtr0088267;FBtr0088266;FBtr0088265;FBtr0088264	FBgn0001122	0.155809	0.167509	0.210899	0.343411	0.285598	0.280017	0.286705	0.314916	0.274115	0.329514	0.365268	0.364597	0.350848	0.514972	0.0264618	0.0284487	0.0358179	0.058323	0.0485044	0.0475565	0.0486924	0.0534836	0.0465543	0.0559628	0.0620351	0.0619211	0.0595861	0.0874601	21.823	24.2732	30.8752	14.4365	10.5504	5.97177	8.00303	9.46711	15.4708	20.7174	42.282	52.8949	36.0504	50.2208	down_up	rejected
FBtr0308566;FBtr0070438	FBgn0040066	0.243864	0.251364	0.3979	0.412009	0.419932	0.350315	0.402476	0.366224	0.471726	0.399346	0.482206	0.494111	0.532575	0.490676	0.0414166	0.0426903	0.0675771	0.0699734	0.071319	0.0594956	0.0683543	0.0621975	0.0801154	0.0678227	0.0818953	0.083917	0.0904497	0.0833337	73.1378	68.9644	98.2998	69.6234	61.1312	53.7604	56.5929	66.1113	68.2446	60.4662	45.9339	41.5845	32.8492	20.3323	down_up	production	0.258281	0.194518	0.318816	0.0426758
FBtr0332727;FBtr0310477;FBtr0089596;FBtr0089595;FBtr0332728	FBgn0036911	0.0199498	0.0256979	0.0277326	0.015914	0.0165057		0.0158196				0.0202238	0.0183113	0.0169735	0.017592	0.00338817	0.00436439	0.00470995	0.00270275	0.00280324		0.00268671				0.0034347	0.00310989	0.00288269	0.00298772	25.6063	19.315	2.8403	3.34658	3.72341	4.87719	6.73558	9.42836	17.1563	16.691	20.642	25.6428	19.7969	20.1871	down_down	production	0.0214676	0.0169057	0.0268345	0.0994331
FBtr0333721;FBtr0089978;FBtr0089974;FBtr0340141;FBtr0100376;FBtr0333720;FBtr0308217;FBtr0100375;FBtr0111034;FBtr0340142;FBtr0308218;FBtr0308220;FBtr0308219;FBtr0089975	FBgn0261873				0.0522935	0.0387798	0.0684678	0.0875968	0.0798629	0.0669632	0.0895757	0.0533785	0.0412887	0.0423875	0.0398337				0.00888124	0.00658616	0.0116282	0.014877	0.0135635	0.0113727	0.015213	0.00906552	0.00701225	0.00719885	0.00676513	2.98825	2.39626	2.59115	24.4642	29.326	19.2887	17.855	17.5941	16.1676	14.574	12.9991	16.364	13.2548	13.2415	up_up	delayed	0.887709	0.127608		0.943923
FBtr0346163;FBtr0071255	FBgn0030067	0.0668481	0.0644223	0.0719396	0.179534	0.203589	0.18178	0.223904	0.225204	0.270665	0.252541	0.364872	0.442863	0.301246	0.483182	0.0113531	0.0109411	0.0122178	0.0304911	0.0345764	0.0308725	0.0380267	0.0382474	0.0459683	0.0428902	0.0619678	0.0752135	0.0511619	0.082061	75.5105	73.4028	105.028	65.5852	57.816	56.5347	55.1321	63.6962	63.0149	57.1887	51.0143	40.8056	35.6375	22.5314	down_up	delayed	0.0680132	0.05186	0.0843788	0.072465
FBtr0084546	FBgn0026317				0.0294265	0.0322763	0.031694	0.0382683	0.0310121	0.0265653	0.0250164	0.0241117	0.017341		0.0188999				0.00499764	0.00548164	0.00538273	0.00649929	0.00526693	0.00451171	0.00424865	0.004095	0.0029451		0.00320985	54.6799	58.8926	75.3797	25.1586	15.2372	10.2332	9.32844	9.70305	11.9448	13.926	14.2454	14.4558	13.4312	11.4409	down_up	degradation	0.038161	0.0302903	0.0468665	0.0381661
FBtr0084541	FBgn0040283	0.0651014	0.0426782	0.144012	0.124264	0.130671	0.148567	0.171287	0.194325	0.225824	0.204215	0.222386	0.201982	0.228137	0.220393	0.0110565	0.00724824	0.0244582	0.0211044	0.0221925	0.0252318	0.0290904	0.033003	0.0383528	0.0346828	0.0377688	0.0343036	0.0387455	0.0374304	54.9664	25.2365	4.12298	36.834	39.0253	58.6858	78.5895	90.7528	66.9967	55.112	29.5235	24.9875	25.0884	17.0395	down_up	rejected
FBtr0081339;FBtr0081338	FBgn0032849	0.668578	0.567684	0.507771	0.468623	0.571879	0.450396	0.429171	0.401549	0.390291	0.451099	0.441263	0.537259	0.421816	0.699042	0.113548	0.0964123	0.0862371	0.0795884	0.0971249	0.0764928	0.0728881	0.0681969	0.0662848	0.0766121	0.0749417	0.0912452	0.0716389	0.118721	47.2413	40.2933	43.5524	37.1395	38.2935	29.9546	24.6835	20.7603	28.669	25.9791	41.9016	57.6538	34.5162	44.3231	down_down	production	0.534182	0.413991	0.704452	0.180496
FBtr0100868	FBgn0013676	0.354257	0.507166	0.456875	0.236997	0.209576	0.223065	0.188045	0.195901	0.171759	0.229337	0.182727	0.208321	0.130211	0.214156	0.0601651	0.0861344	0.0775932	0.0402503	0.0355932	0.0378841	0.0319365	0.0332708	0.0291706	0.0389494	0.0310333	0.0353801	0.0221143	0.0363711	3333.89	3297.91	5067.88	4089.5	6628.15	7009.86	9376.55	7866.83	8823.81	8418.75	7688.78	4281.53	13206.9	8306.98	up_down	production	0.416836	0.31914	0.519742	0.211667
FBtr0087735;FBtr0087734;FBtr0333148	FBgn0027079	1.40769	1.86823	1.41493	2.61286	2.38467	2.77017	3.00297	2.67127	2.63189	2.587	2.13633	1.89126	2.21402	1.71576	0.239074	0.31729	0.240303	0.443754	0.404999	0.470471	0.510008	0.453674	0.446985	0.439362	0.362823	0.321201	0.376018	0.291395	38.8282	34.211	8.44851	9.24144	10.4381	13.1918	15.5114	17.6182	21.0782	23.058	27.2236	31.5011	22.0538	19.7793	down_up	rejected
FBtr0085896	FBgn0032949	0.706126	0.56864	0.432046	0.539191	0.637802	0.717855	0.605973	0.796716	0.538176	0.626464	0.794862	0.591922	0.471882	0.525042	0.119925	0.0965747	0.0733763	0.0915733	0.108321	0.121917	0.102915	0.13531	0.0914009	0.106395	0.134995	0.100529	0.0801419	0.0891703	270.295	285.943	500.465	484.479	444.274	397.82	365.316	362.924	393.195	366.522	334.461	258.985	320.465	234.364	up_down	delayed	0.737874	0.553405	0.945401	0.311214
FBtr0339695;FBtr0071151	FBgn0029999				0.0498907	0.061858	0.0764087	0.0684249	0.0839592	0.117809	0.142761	0.200624	0.270005	0.145064	0.333864				0.00847317	0.0105056	0.0129768	0.0116209	0.0142592	0.020008	0.0242458	0.0340729	0.0458562	0.0246369	0.0567016	28.8313	26.0626	3.61606	11.2938	11.4918	15.298	15.4235	15.5758	16.669	16.4254	14.6376	12.0368	10.4815	7.46593	down_up	production	0.016471		0.0337656	0.000693147
FBtr0100863	FBgn0013675	6.55171	7.5511	5.49671	4.47781	3.77881	4.19132	3.8879	4.01438	3.56868	3.86772	3.98682	4.64096	3.8685	4.72078	1.11271	1.28244	0.933531	0.760487	0.641772	0.711832	0.660299	0.68178	0.606086	0.656872	0.6771	0.788195	0.657005	0.801751	1878.37	1823.52	3057.31	2801.12	3997.07	4418.47	4759.92	3933.6	3811.68	3536.26	3908.93	3045.84	7943.93	5073.02	up_down	production	7.03412	5.18766	9.01247	0.246701
FBtr0088348	FBgn0033507	0.104936	0.110221	0.143789	0.332474	0.299136	0.335269	0.337515	0.358028	0.428601	0.462261	0.720294	0.832	0.572816	0.807977	0.0178218	0.0187193	0.0244204	0.0564656	0.0508036	0.0569402	0.0573217	0.0608055	0.0727913	0.078508	0.122331	0.141302	0.097284	0.137222	61.144	63.238	89.8145	97.5917	89.3757	89.7707	84.8941	91.4041	100.056	89.2356	58.2389	46.44	42.672	18.5819	down_up	production	0.0979075	0.0715949	0.123302	0.0141331
FBtr0100867	FBgn0013672	0.274488	0.259446	0.212938	0.218262	0.183341	0.204728	0.194428	0.172159	0.15713	0.257277	0.128162	0.120845	0.190742	0.206533	0.0466176	0.0440628	0.0361643	0.0370685	0.0311377	0.0347699	0.0330206	0.0292386	0.0266861	0.0436946	0.0217663	0.0205237	0.0323945	0.0350765	1206.11	1105.94	1728.97	770.211	1542.06	1596.95	1333.07	981.633	1218.46	1093.14	1115.92	432.871	2496.73	1504.98	up_down	production	0.282727	0.216463	0.35871	0.387616
FBtr0334747;FBtr0334746;FBtr0344983;FBtr0078494;FBtr0078493;FBtr0078495	FBgn0004179	0.100212	0.0801927	0.122108	0.131686	0.17767	0.191224	0.140763	0.219923	0.160953	0.201801	0.212439	0.209662	0.220376	0.17245	0.0170194	0.0136195	0.0207381	0.0223648	0.0301745	0.0324764	0.0239064	0.0373505	0.0273354	0.0342728	0.0360795	0.0356078	0.0374274	0.0292879	82.821	93.5877	124.296	116.667	115.547	100.839	103.145	111.493	88.3999	80.3833	60.154	52.3795	55.6847	57.9297	down_up	production	0.0865546	0.063834	0.107923	0.073021
FBtr0077815	FBgn0031379	0.0983986	0.0908988	0.081428	0.0534644	0.0459119	0.0416439	0.039281	0.0363053	0.0443917	0.0446083	0.0523345	0.0569401	0.0624083	0.0603592	0.0167115	0.0154378	0.0138293	0.0090801	0.00779743	0.00707258	0.00667127	0.00616589	0.00753924	0.00757603	0.0088882	0.0096704	0.0105991	0.0102511	23.4074	21.2404	3.95475	14.4968	15.8425	18.3505	21.6346	25.4371	30.6443	30.2201	24.9112	23.5246	18.2981	15.7962	down_down	rejected
FBtr0077816	FBgn0031381	0.552423	0.548637	0.694885	1.4449	1.46611	1.41963	1.26372	1.74154	1.50239	1.03443	1.4055	1.26456	0.698749	0.761315	0.0938204	0.0931774	0.118015	0.245394	0.248997	0.241102	0.214623	0.295773	0.255158	0.175683	0.238702	0.214766	0.118672	0.129298	106.343	110.548	151.18	95.507	88.4987	38.8832	17.37	9.78853	6.89592	8.78496	27.9175	44.1957	29.7034	54.1357	down_up	rejected
FBtr0070665;FBtr0343523;FBtr0336882;FBtr0336884;FBtr0343524;FBtr0070666;FBtr0070667	FBgn0000635	0.0679917			0.0259432	0.0522505	0.0426665	0.104037	0.338339	0.725875	0.826751	1.21661	1.09185	1.12943	1.45628	0.0115473			0.00440605	0.00887395	0.00724625	0.017669	0.0574616	0.123279	0.140411	0.206622	0.185433	0.191817	0.247326	1.9056	0.612979	1.62218	10.1614	11.1448	22.9648	37.0027	63.7321	84.7383	85.7379	57.8844	51.883	53.5866	41.0624	up_up	delayed	0.0477438	0.0349127	0.063559	0.106619
FBtr0334545;FBtr0303013	FBgn0261641	0.124947	0.130273	0.267982	0.460661	0.425768	0.496667	0.484743	0.618951	0.698925	0.576583	0.712722	0.719221	0.730832	0.683215	0.0212204	0.0221249	0.0455125	0.0782362	0.07231	0.0843512	0.0823261	0.105119	0.118702	0.0979237	0.121045	0.122149	0.124121	0.116033	22.4331	24.8458	36.5717	50.4241	51.1515	44.0181	39.2286	37.1348	33.4889	35.2463	25.3848	21.1097	19.7312	11.7275	down_up	production	0.11474	0.0810352	0.148445	0.0968888
FBtr0334589;FBtr0083086	FBgn0021750	0.201342	0.167083	0.174435	0.0738873	0.0997335	0.0764574	0.0690709	0.0806591	0.0624591	0.0725075	0.0809518	0.0762116	0.0783348	0.103112	0.0341949	0.0283765	0.029625	0.0125486	0.0169382	0.0129851	0.0117306	0.0136987	0.0106077	0.0123143	0.0137484	0.0129434	0.013304	0.0175119	14.1127	13.7489	5.46556	0.919184	0.605931	0.521508	0.805954	0.508208	1.80217	2.35107	7.76958	9.94485	5.65923	8.23633	down_down	delayed	0.13777	0.10548	0.176518	0.0905695
FBtr0075524;FBtr0075523;FBtr0075526;FBtr0075525;FBtr0333580;FBtr0330160	FBgn0000212	0.214952	0.137002	0.933968	1.23212	1.37154	1.37468	1.37295	1.52017	1.51514	1.65838	1.84536	1.83092	1.60106	1.79928	0.0365063	0.0232677	0.15862	0.209257	0.232935	0.233469	0.233174	0.258178	0.257323	0.28165	0.313405	0.310953	0.271916	0.30558	77.9763	89.41	128.473	88.6816	79.636	78.0386	83.7082	85.3514	67.6099	61.6593	37.1931	32.3673	26.8123	17.3955	down_up	delayed	0.189115	0.132381	0.226347	0.140273
FBtr0074244;FBtr0074243;FBtr0074242;FBtr0074241	FBgn0030734	3.39802	3.48044	3.41455	3.0728	2.83621	2.65798	2.34917	2.65921	2.80579	2.21997	2.50958	2.57994	2.31238	2.36663	0.577102	0.591098	0.579909	0.521867	0.481687	0.451417	0.39897	0.451625	0.47652	0.377028	0.426214	0.438162	0.392722	0.401936	63.5626	42.114	11.2636	11.7608	12.9363	15.8839	21.52	26.1595	42.5325	49.0831	62.6559	69.0309	54.2012	46.4614	down_down	production	3.39689	2.75998	4.0975	0.057351
FBtr0306007;FBtr0082078	FBgn0037723	0.0478459	0.0500668	0.0442492	0.112538	0.127151	0.131838	0.115902	0.111577	0.14595	0.132633	0.108898	0.0871675	0.0786685	0.0739185	0.00812589	0.00850307	0.00751505	0.0191128	0.0215946	0.0223907	0.0196842	0.0189497	0.0247873	0.0225256	0.0184946	0.0148041	0.0133606	0.0125539	47.591	38.6333	25.4078	15.8838	15.5683	17.5414	27.5981	39.7217	58.0917	68.5839	91.5026	96.4084	71.0049	76.941	down_up	rejected
FBtr0332255;FBtr0087649	FBgn0033868	0.258981	0.263671	0.185994	0.192131	0.164277	0.21426	0.190997	0.173591		0.189928	0.139047				0.0439839	0.0447804	0.0315881	0.0326305	0.0278999	0.0363887	0.0324379	0.0294818		0.0322563	0.023615				0	0	0	0	0	0	0	0	0	0	0	0	0	0	up_down	production	0.222215	0.184022	0.263186	0.0291868
FBtr0077631	FBgn0028970			0.0268485	0.0377912	0.0271658	0.0333268	0.0333442	0.0255072	0.0350065	0.0239942	0.0271213	0.0329432	0.0288141	0.0312766			0.00455981	0.00641825	0.0046137	0.00566005	0.005663	0.00433201	0.00594532	0.00407504	0.00460614	0.00559489	0.00489363	0.00531184	5.51525	4.45008	3.09766	15.6318	17.8787	15.1129	12.0057	10.738	10.6996	11.1741	14.884	18.1045	13.23	13.4956	up_up	production	0.0372621	0.024919	0.139733	0.153084
FBtr0077145	FBgn0260856	0.054889	0.0528286	0.0498837	0.0406028	0.0468916	0.0439526	0.049253	0.0587921	0.0626327	0.0485797	0.0624298	0.0732511	0.0623068	0.0800971	0.00932205	0.00897212	0.00847198	0.00689575	0.00796382	0.00746467	0.00836486	0.00998493	0.0106372	0.00825051	0.0106027	0.0124406	0.0105819	0.0136033	22.6503	19.8849	14.5259	13.7418	14.1761	16.5077	23.055	25.9464	29.4122	29.7859	35.7127	34.1234	26.0284	19.9942	up_up	production	0.049475	0.0389616	0.0643175	0.0969129
FBtr0072287	FBgn0023081	0.147371	0.118197	0.221309	0.158707	0.164415	0.123359	0.130683	0.18292	0.138569	0.116708	0.154743	0.136319	0.15173	0.15376	0.0250286	0.0200739	0.0375858	0.0269539	0.0279234	0.0209506	0.0221945	0.0310661	0.0235338	0.019821	0.0262808	0.0231517	0.0257691	0.0261137	27.516	28.5912	23.4422	18.8128	17.4284	21.6961	28.0214	35.0922	40.1914	41.7888	21.8429	21.8203	19.5022	12.7138	down_up	stationary	0.14215	0.129268	0.155033
FBtr0346188;FBtr0074087	FBgn0030683				0.0532927	0.0550803	0.0529648	0.0568211	0.0545377	0.0488978	0.0532517	0.0427785	0.0400398	0.0648165	0.0550647				0.00905094	0.00935453	0.00899525	0.00965018	0.00926239	0.00830454	0.00904398	0.00726528	0.00680013	0.0110081	0.00935188	20.5285	20.105	6.06507	5.7238	6.25375	6.38146	7.97672	7.54991	7.71297	7.10631	16.0164	37.9483	25.1349	31.4342	down_up	production	0.059525	0.0453878	0.0777546	0.042074
FBtr0309839;FBtr0309836;FBtr0073144;FBtr0309837;FBtr0309838	FBgn0026259	1.5505	1.30234	1.98702	1.75904	1.89506	1.93987	2.1312	1.78624	1.92974	1.86431	1.97381	1.67551	1.96428	1.5006	0.263328	0.221182	0.337465	0.298746	0.321847	0.329457	0.361951	0.303366	0.327737	0.316624	0.335221	0.28456	0.333603	0.254853	61.8637	53.1213	29.4576	24.1391	23.0008	31.0809	33.277	36.9521	44.8198	51.691	43.0215	40.0642	35.2986	29.5566	down_up	production	1.69883	1.40684	1.94304	0.000693147
FBtr0330026;FBtr0078770;FBtr0330027	FBgn0037327	0.0535015	0.197732	0.368283	0.265376	0.319578	0.236043	0.223196	0.213485	0.202207	0.163256	0.176899	0.129508	0.125943	0.128261	0.0090864	0.0335817	0.0625472	0.0450701	0.0542755	0.0400882	0.0379063	0.0362571	0.0343417	0.0277265	0.0300436	0.021995	0.0213894	0.0217832	59.9855	85.6492	120.617	32.8148	15.2294	14.7873	15.5277	18.1181	19.592	21.2604	16.4928	16.1332	17.3601	13.7124	down_up	production	0.0557978	0.0380122	0.0735833	0.229245
FBtr0343152;FBtr0079275	FBgn0011722	0.0868121	0.0208362	0.0259465	0.0103736	0.0195673	0.012338	0.0250591	0.0261555	0.0155425	0.0242217	0.200037	0.482009	0.437067	2.15284	0.0147437	0.00353871	0.00440661	0.0017618	0.00332321	0.00209542	0.00425591	0.00444211	0.00263965	0.00411369	0.0339732	0.0818618	0.0742291	0.365627	3.56221	0.99179	3.41006	2.52653	3.05373	2.46002	7.58989	4.32541	9.12813	19.6094	55.9534	90.732	57.0138	98.6291	up_down	rejected
FBtr0087701	FBgn0033842	0.0652576	0.0764828	0.0905866	0.113609	0.118726	0.112354	0.153135	0.100592	0.126913	0.0988397	0.11026	0.0893747	0.123451	0.11036	0.011083	0.0129894	0.0153847	0.0192947	0.0201638	0.0190816	0.0260077	0.017084	0.0215541	0.0167864	0.018726	0.0151789	0.0209662	0.0187429	21.386	22.2293	33.5016	35.761	36.0393	24.9031	23.6457	22.9879	19.299	15.5494	14.9802	16.2296	13.9035	12.6052	down_up	production	0.0699898	0.0516174	0.0872685	0.129717
FBtr0304705;FBtr0081764	FBgn0004901	0.062258	0.103746	0.0508054	0.189303	0.159093	0.213524	0.229378	0.235444	0.273268	0.250822	0.219632	0.236858	0.222253	0.200845	0.0105736	0.0176196	0.00862852	0.0321502	0.0270196	0.0362637	0.0389563	0.0399865	0.0464104	0.0425982	0.0373011	0.0402268	0.0377463	0.0341104	51.9322	32.4532	5.08103	24.4337	26.7583	41.1388	52.8607	65.0773	68.7204	61.8213	48.4491	40.2751	33.1096	26.3812	down_up	rejected
FBtr0087828;FBtr0333099;FBtr0333100	FBgn0027356	0.083686	0.143571	0.0760164	0.0896752	0.107493	0.0848959	0.086787	0.0713834	0.0633607	0.0752104	0.0624844	0.0660596	0.131731	0.203454	0.0142128	0.0243833	0.0129102	0.01523	0.018256	0.0144183	0.0147394	0.0121234	0.0107608	0.0127733	0.010612	0.0112192	0.0223725	0.0345535	39.4392	33.8031	14.7819	6.3447	8.1658	10.393	12.0542	8.92154	12.6947	16.2184	40.5201	72.6593	48.3751	116.051	down_up	production	0.0930299	0.0761683	0.111055	0.086228
FBtr0100532;FBtr0100531;FBtr0076531	FBgn0035964	0.28506	0.286767	0.252471	0.491632	0.526096	0.589795	0.557497	0.618033	0.538235	0.520651	0.476761	0.464857	0.445302	0.383679	0.048413	0.048703	0.0428783	0.0834961	0.0893493	0.100167	0.0946822	0.104963	0.0914109	0.0884246	0.0809705	0.0789488	0.0756277	0.0651619	43.9271	36.2752	10.5621	11.1879	10.626	15.6205	19.1236	21.811	19.062	16.6912	22.6074	29.359	21.7618	30.7451	down_up	rejected
FBtr0086601	FBgn0014269			0.0367018	0.234811	0.242635	0.235635	0.271289	0.325148	0.358219	0.412419	0.481562	0.441575	0.342702	0.446181			0.00623324	0.0398791	0.0412078	0.0400189	0.0460743	0.0552214	0.0608379	0.070043	0.0817859	0.0749947	0.0582027	0.0757769	70.4259	67.7392	93.2556	102.82	94.3232	106.865	109.152	112.077	88.6573	68.4312	48.2969	39.3474	41.2129	21.7425	down_up	delayed	3.9788e-07		0.0668188	0.120792
FBtr0086021;FBtr0086020;FBtr0086018	FBgn0033062				0.0361515	0.0319783	0.0332179	0.0359181	0.0363018	0.0321758	0.0272357	0.0284308	0.0348346		0.0334098				0.00613977	0.00543103	0.00564156	0.00610013	0.0061653	0.00546457	0.00462556	0.00482854	0.00591612		0.00567414	116.528	133.031	182.699	179.311	181.933	142.411	108.109	87.3669	78.1803	69.3019	57.9238	49.0893	43.0892	29.7047	down_up	stationary	0.0323692	0.02893	0.0358085
FBtr0346270;FBtr0073479;FBtr0073478;FBtr0073477;FBtr0073476;FBtr0073475	FBgn0030268	1.31345	1.51879	1.90865	1.15884	1.05621	0.991675	0.937071	0.875637	0.825365	0.808465	0.547836	0.546373	0.597679	0.498638	0.223068	0.257942	0.324154	0.196812	0.179381	0.168421	0.159147	0.148713	0.140175	0.137305	0.0930416	0.092793	0.101507	0.084686	92.6478	95.5015	46.544	18.4878	17.7484	31.7234	39.9592	38.0813	26.8273	24.4376	17.1979	14.2416	14.4628	11.8181	down_down	production	1.32279	0.92595	1.62041	0.14151
FBtr0089583;FBtr0335025;FBtr0089582;FBtr0301487;FBtr0089581;FBtr0335024	FBgn0261885	0.0409119	0.0514094	0.227632	0.334049	0.363627	0.423016	0.501234	0.421884	0.504668	0.416896	0.559429	0.488958	0.653259	0.579042	0.00694825	0.0087311	0.0386597	0.0567331	0.0617564	0.0718427	0.0851268	0.0716505	0.0857101	0.0708033	0.0950103	0.083042	0.110946	0.0983413	51.6352	66.7637	66.1295	41.3977	39.9345	38.7773	38.5723	38.7272	32.8087	31.9114	21.8672	20.8526	18.0221	13.4048	down_up	delayed	0.0409119	0.0268484	0.0549754	0.123656
FBtr0112421	FBgn0085257	0.120156	0.148477	0.128374	0.0984416	0.122498	0.0945658	0.0828546	0.0810592	0.110457	0.0961212	0.0866972	0.113127	0.0980649	0.124891	0.0204067	0.0252165	0.0218024	0.0167188	0.0208044	0.0160605	0.0140716	0.0137667	0.0187594	0.0163247	0.0147242	0.0192129	0.0166548	0.0212108	16.5337	12.4911	6.15746	14.0477	15.294	15.1867	16.0277	12.6063	17.2432	16.1381	24.4156	26.0482	21.2723	40.4662	up_up	production	0.133406	0.104641	0.165507	0.151184
FBtr0077124;FBtr0077123	FBgn0263106	0.314007	0.379389	0.315642	0.4164	0.446376	0.408028	0.370576	0.352407	0.371745	0.301412	0.353619	0.307225	0.376429	0.341459	0.0533292	0.0644334	0.0536069	0.0707191	0.07581	0.0692973	0.0629366	0.0598509	0.0631352	0.0511901	0.0600567	0.0521774	0.0639306	0.0579915	148.37	145.368	69.7515	39.2624	41.0879	48.6929	52.9327	57.1322	64.5402	60.8689	56.8703	56.7303	63.2678	43.8156	down_up	production	0.334882	0.236511	0.414417	0.062034
FBtr0083490	FBgn0038533	0.103613	0.108693	0.112311	0.143358	0.124844	0.127399	0.129746	0.176714	0.139707	0.147851	0.165311	0.159654	0.127918	0.127443	0.0175971	0.0184598	0.0190743	0.0243472	0.0212028	0.0216367	0.0220354	0.0300121	0.0237271	0.0251101	0.0280755	0.0271147	0.0217248	0.0216443	25.2612	33.5073	52.8277	37.9116	38.5342	28.3417	30.8049	34.4524	35.9028	32.3841	24.0784	19.241	20.8477	14.1195	down_up	production	0.102642	0.0776232	0.126378	0.0912456
FBtr0300415;FBtr0081968	FBgn0037657	0.120129	0.0920249	0.253849	0.366747	0.332773	0.33216	0.378185	0.398036	0.435935	0.369614	0.471453	0.525452	0.429721	0.472858	0.0204021	0.015629	0.0431123	0.0622863	0.0565163	0.0564122	0.0642289	0.0676003	0.0740368	0.0627732	0.080069	0.0892399	0.0729815	0.0803077	44.0562	46.4475	52.5091	57.5052	53.6449	59.5308	62.6452	64.8864	50.7821	46.4998	35.2619	32.2153	28.0436	19.0518	down_up	production	0.089062	0.0590036	0.118564	0.106841
FBtr0078561;FBtr0078563	FBgn0037207				0.0266071		0.0447254	0.0698359	0.100781	0.0956684	0.112918	0.11535	0.117131	0.0856843	0.0924972				0.00451881		0.00759592	0.0118605	0.0171162	0.0162478	0.0191774	0.0195904	0.019893	0.0145522	0.0157092	50.4715	47.4241	13.244	39.9313	46.1554	57.6518	75.0105	74.6655	72.103	59.0235	42.1473	29.946	35.9255	14.2492	down_up	production	1e-07		0.0173671	0.151301
FBtr0082656	FBgn0038080				0.127034	0.101736	0.117569	0.116745	0.114027	0.124579	0.105512	0.110143	0.109848	0.105012	0.0830517				0.0215747	0.0172782	0.0199672	0.0198273	0.0193656	0.0211577	0.0179196	0.0187061	0.018656	0.0178347	0.014105	24.6974	18.2032	6.82681	2.71628	2.67897	2.1603	3.07617	3.23726	7.48832	10.3644	24.0109	24.4042	18.5922	19.0418	down_up	stationary	0.107635	0.0965352	0.118735
FBtr0342906;FBtr0342905;FBtr0080511	FBgn0028546				0.0232436	0.0272248	0.0263165	0.0284283	0.0211943	0.0246632	0.0294726	0.0301283	0.0328224	0.0321743	0.0374622				0.00394757	0.00462371	0.00446945	0.0048281	0.00359953	0.00418866	0.00500546	0.00511682	0.00557437	0.0054643	0.00636237	58.4753	58.4057	78.2524	55.7984	48.2036	51.0135	42.0558	34.2026	38.1386	40.5687	64.0269	89.6854	62.7493	107.537	down_up	production	0.0192548		0.0265957	0.0568428
FBtr0078722	FBgn0027497				0.0283783	0.0237661	0.0313989	0.0305625	0.0285192	0.0321313	0.0337047	0.0398036	0.0380908	0.04003	0.0387336				0.00481962	0.0040363	0.00533262	0.00519057	0.00484355	0.00545701	0.00572422	0.00676003	0.00646913	0.00679848	0.0065783	15.6888	17.1067	10.348	12.586	14.56	12.8497	13.1055	13.0068	14.0074	15.4042	14.2567	14.3735	11.6877	9.52383	down_up	production	0.0220339		0.0300212	0.0424798
FBtr0082384	FBgn0037892	1.18392	1.24368	1.01708	0.906295	0.735106	0.812739	0.698456	0.623361	0.67133	0.842519	0.745449	0.880067	0.787173	0.914375	0.201071	0.211219	0.172736	0.15392	0.124846	0.138031	0.118622	0.105868	0.114015	0.143089	0.126603	0.149466	0.133689	0.155292	30.5056	25.3912	15.077	20.6077	21.9669	20.5373	16.5628	17.8016	26.3143	25.3796	47.6913	45.7704	32.4325	38.9947	down_down	production	1.17811	0.909356	1.48737	0.181216
FBtr0074652;FBtr0342879;FBtr0342880	FBgn0030974				0.127484	0.145239	0.154849	0.169019	0.219256	0.219591	0.172723	0.200304	0.194094	0.200975	0.217628				0.0216513	0.0246667	0.0262987	0.0287053	0.0372372	0.0372942	0.0293343	0.0340186	0.0329639	0.0341326	0.0369608	19.0666	20.4425	32.1429	55.0998	55.088	37.5349	28.1808	22.7076	18.8987	17.7256	14.6828	14.9326	11.7958	8.53721	down_up	production	0.0960414	0.0156067	0.152466	0.0271507
FBtr0077030	FBgn0052409				0.105069	0.134223	0.14925	0.181035	0.247853	0.339757	0.356435	0.448679	0.596449	0.458319	0.622639				0.0178443	0.0227957	0.0253478	0.0307459	0.0420941	0.0577025	0.060535	0.0762011	0.101298	0.0778384	0.105746	75.7544	72.2498	98.7129	147.085	147.783	135.683	115.79	123.974	126.245	111.545	92.4734	66.1895	60.007	32.2793	down_up	production	0.0222152		0.0594258	0.000693147
FBtr0073242	FBgn0035524	0.0462437	0.0163102	0.0987577	0.406209	0.406037	0.441965	0.451469	0.540186	0.667641	0.794589	1.11302	1.29973	0.87388	1.29799	0.00785378	0.00277003	0.0167725	0.0689884	0.0689592	0.075061	0.0766751	0.0917423	0.113389	0.134949	0.18903	0.220738	0.148415	0.220443	92.9561	90.145	129.435	138.447	143.752	108.362	89.761	101.389	118.282	107.139	87.9772	66.4993	53.9705	36.1414	down_up	rejected
FBtr0083259	FBgn0020407	0.119778	0.0966481	0.211442	0.160643	0.179317	0.187032	0.160799	0.164033	0.170389	0.143411	0.170873	0.18486	0.178343	0.223354	0.0203424	0.0164142	0.0359101	0.0272827	0.0304543	0.0317645	0.0273092	0.0278584	0.0289379	0.0243561	0.0290201	0.0313956	0.0302889	0.0379332	18.9621	20.6169	26.5209	12.4879	9.27552	9.93226	11.7127	12.6803	9.60678	8.72862	6.15749	5.30006	5.39391	3.16927	down_up	production	0.112577	0.0816183	0.141073	0.0267636
FBtr0345986;FBtr0300383;FBtr0071246	FBgn0030037	0.265363	0.20442	0.158256	0.13973	0.138764	0.131549	0.106767	0.099872	0.117865	0.143331	0.143481	0.13137	0.100612	0.172838	0.0450677	0.0347176	0.0268774	0.023731	0.023567	0.0223416	0.0181327	0.0169617	0.0200176	0.0243425	0.0243681	0.0223111	0.0170873	0.0293539	32.3607	28.2945	8.24142	8.45646	9.36647	8.60263	9.08964	9.6088	9.54308	9.69895	8.6009	12.6542	10.245	12.9121	down_down	delayed	0.230381	0.174945	0.296615	0.133366
FBtr0082275;FBtr0082277	FBgn0260944				0.110539	0.240153	0.0876068		0.223752	0.23786	0.142617	0.338456	0.27158	0.29252	0.33047				0.0187734	0.0407862	0.0148787		0.0380008	0.0403968	0.0242212	0.0574815	0.0461237	0.0496801	0.0561252	48.8408	43.952	57.4477	79.3495	81.2084	83.6076	78.8245	72.2598	66.9091	59.1356	58.0204	57.5328	47.9274	29.4833	down_up	rejected
FBtr0344381;FBtr0083248;FBtr0083247;FBtr0083246;FBtr0083245	FBgn0027657				0.0803352	0.0732686	0.0799117	0.0845173	0.0679136	0.0809967	0.0573324	0.102155	0.101605	0.1018	0.132252				0.0136437	0.0124435	0.0135718	0.014354	0.0115341	0.013756	0.00973701	0.0173495	0.017256	0.0172892	0.022461	62.985	58.071	85.8935	48.1126	42.1108	28.5632	31.3777	62.3736	138.21	146.52	155.266	202.762	181.678	157.052	down_up	production	0.0878461	0.0587471	0.135063	0.0777698
FBtr0345214;FBtr0083203	FBgn0038387	0.410331	0.411072	0.429358	0.276016	0.335606	0.259122	0.25949	0.293318	0.256495	0.399402	0.375869	0.478303	0.33596	0.47237	0.0696884	0.0698143	0.0729199	0.0468771	0.0569976	0.0440078	0.0440704	0.0498156	0.0435617	0.0678323	0.0638355	0.0812324	0.0570576	0.0802248	35.8264	34.5557	20.996	11.1813	13.0913	12.0364	14.3848	13.7683	18.0403	22.684	28.9331	29.9962	26.2422	23.217	down_down	production	0.356799	0.247529	0.477218	0.418153
FBtr0084008	FBgn0038855				0.0214096	0.0214295	0.0316487	0.030019	0.0292286	0.0276412	0.0274997	0.0188757	0.0284074	0.0302725	0.022816				0.00363608	0.00363947	0.00537505	0.00509826	0.00496403	0.00469444	0.00467041	0.00320574	0.00482456	0.00514131	0.00387495	46.9236	49.1548	50.3375	44.9409	41.2033	46.0517	43.9167	44.4056	33.7296	31.5942	24.4971	22.2855	19.7255	12.8926	down_up	production	0.0210769		0.0297711	0.0542649
FBtr0333011;FBtr0081438	FBgn0032906	0.378677	0.575958	0.475005	0.873158	0.872104	0.944019	0.921088	0.914902	0.858444	0.750797	0.784988	0.747596	0.834576	0.59321	0.0643124	0.0978176	0.0806723	0.148292	0.148113	0.160327	0.156433	0.155382	0.145793	0.127511	0.133318	0.126968	0.14174	0.100748	158.739	148.855	67.0389	105.254	106.295	155.609	137.293	103.89	71.0879	53.0975	27.053	16.2657	25.098	10.2462	down_up	production	0.406298	0.297105	0.512951	0.0882896
FBtr0336788;FBtr0085310	FBgn0027655				0.0607027	0.0609603	0.0564346	0.0754856	0.0779875	0.0518251		0.0769395	0.0669613	0.0626913	0.0631421				0.0103094	0.0103532	0.00958455	0.0128201	0.013245	0.00880169		0.013067	0.0113723	0.0106471	0.0107237	4.65545	5.684	3.24628	5.67956	4.96754	7.46714	7.92619	7.17743	6.11511	6.62578	4.72858	4.94797	4.091	3.92161	down_up	production	0.0613399	0.0444715	0.0835757	0.0246256
FBtr0084320;FBtr0310040	FBgn0086253	0.958558	0.932817	0.865508	0.700349	0.582105	0.626093	0.501429	0.513353	0.434667	0.334108	0.541377	0.509996	0.461383	0.394475	0.162796	0.158425	0.146993	0.118944	0.0988616	0.106332	0.0851599	0.087185	0.0738214	0.056743	0.0919445	0.086615	0.0783588	0.0669954	35.7448	40.2117	45.6815	22.0336	19.9856	23.4237	22.4051	17.3909	12.4615	11.174	8.95136	6.42187	8.37149	3.77587	down_down	delayed	0.959185	0.77634	1.172	0.0941753
FBtr0346587;FBtr0343871;FBtr0300425;FBtr0081473	FBgn0010100	27.4629	27.4549	27.0396	18.7088	18.5363	17.34	15.0148	17.1778	15.2788	18.0065	16.4854	16.6574	13.6959	18.3993	4.66414	4.66278	4.59225	3.17741	3.14811	2.94493	2.55003	2.91739	2.59487	3.05812	2.7998	2.829	2.32604	3.12484	180.098	164.585	185.047	77.1911	67.9317	53.279	51.9498	56.7593	66.4149	82.0598	115.441	170.863	113.431	159.535	down_down	delayed	26.6131	20.7915	33.1832	0.0767178
FBtr0112862;FBtr0112863;FBtr0086616;FBtr0086615;FBtr0086614;FBtr0112861	FBgn0010551	26.8969	28.9531	24.9543	18.1185	15.5315	15.5469	13.5562	15.1028	12.9032	15.3541	14.6166	16.158	12.7043	15.45	4.56802	4.91723	4.23811	3.07715	2.63779	2.64041	2.30231	2.56497	2.19141	2.60766	2.48241	2.74418	2.15763	2.62394	205.717	192.985	91.9633	29.5641	27.8976	28.1978	31.8867	28.196	72.5557	98.5025	172.77	243.272	174.774	192.272	down_down	delayed	24.729	19.3968	30.6021	0.0756133
FBtr0332591;FBtr0074079	FBgn0040285			0.0670627	0.0607983	0.0697207	0.0865938	0.0649902	0.0612023	0.0662548	0.052274	0.0808835		0.0738853	0.0561907			0.0113896	0.0103257	0.011841	0.0147066	0.0110376	0.0103943	0.0112524	0.00887792	0.0137368		0.0125483	0.00954312	46.7157	55.8995	76.2243	31.002	20.43	20.2504	22.9094	30.5962	41.0535	42.5298	36.908	38.9113	36.8735	30.3328	down_up	production	0.0659053	0.031305	0.0811459	0.0318534
FBtr0076544;FBtr0076543;FBtr0112791	FBgn0000116	0.0888439	0.0822399	0.0673867	0.254022	0.231972	0.23204	0.278001	0.210694	0.194885	0.168652	0.0799546	0.0535268	0.0980025		0.0150888	0.0139672	0.0114446	0.0431418	0.0393968	0.0394084	0.0472141	0.0357831	0.0330982	0.028643	0.0135791	0.00909071	0.0166442		88.0987	44.7981	9.45241	13.7636	14.262	11.3031	27.9511	24.7172	115.797	193.115	306.177	327.707	254.654	158.108	down_up	rejected
FBtr0084765	FBgn0039270				0.0346473	0.0286383	0.0256557	0.0419308	0.0386707	0.0424538	0.0372861	0.0470907	0.0609427	0.0491749	0.0491964				0.0058843	0.00486377	0.00435723	0.0071213	0.00656763	0.00721012	0.00633247	0.00799762	0.0103502	0.0083516	0.00835525	39.2521	36.0264	56.2362	63.5581	61.8473	45.3042	34.0231	34.2828	27.9165	23.9226	22.8577	28.0883	19.4357	14.9631	down_up	production	0.0203933	0.00509833	0.0298252	0.000693147
FBtr0079599	FBgn0032016			0.0598655	0.041534	0.0456934	0.0442161	0.0509235	0.0528711	0.0687957	0.0490481	0.0617194	0.0689518	0.0736765	0.064516			0.0101672	0.00705392	0.00776031	0.00750941	0.00864857	0.00897935	0.0116839	0.00833006	0.0104821	0.0117104	0.0125128	0.010957	58.8226	55.5313	68.1522	79.6026	75.7905	74.9982	62.1093	53.0368	40.8232	35.1663	26.4111	19.8111	19.3074	10.6446	down_up	production	0.0395728	0.0272063	0.05095	0.000693147
FBtr0088650	FBgn0050349	0.137937	0.124253	0.340686	0.4744	0.456055	0.419757	0.450728	0.515577	0.563585	0.654937	0.801634	0.857448	0.68946	0.909613	0.0234264	0.0211024	0.0578603	0.0805695	0.077454	0.0712892	0.0765492	0.0875629	0.0957163	0.111231	0.136145	0.145624	0.117094	0.154484	55.3668	50.9992	44.3112	58.345	57.6502	68.5784	76.4723	87.2965	94.1085	89.0814	71.3777	65.732	48.0633	31.3971	down_up	rejected
FBtr0343274;FBtr0072127	FBgn0024234	0.157868		0.223578	0.127067	0.102068	0.307403	0.350067	0.614872	0.678258	0.696251	0.767248	0.778352	0.579529	0.445956	0.0268114		0.0379713	0.0215803	0.0173346	0.0522076	0.0594535	0.104426	0.115192	0.118247	0.130305	0.132191	0.0984241	0.0757388	2.45846	1.34087	4.13068	102.029	108.421	134.562	145.605	129.706	101.543	78.3804	58.775	46.9345	41.3286	18.0824	up_up	delayed	0.189622	0.150512	0.222213	0.141432
FBtr0088652	FBgn0033349	0.112175	0.0727144	0.0748338	0.0980844	0.0955708	0.0954401	0.109616	0.114579	0.124026	0.14088	0.113394	0.102651	0.137176	0.128952	0.0190511	0.0123494	0.0127094	0.0166581	0.0162312	0.016209	0.0186166	0.0194594	0.0210639	0.0239262	0.0192583	0.0174337	0.0232972	0.0219005	63.8663	57.723	24.6177	36.0578	37.3056	45.138	47.1703	46.1826	40.6075	38.3703	30.7095	29.3127	25.7327	18.7353	down_down	production	0.080409	0.0572914	0.0969934	0.0165621
FBtr0088653	FBgn0033350	0.0622171	0.051267	0.0550354	0.0479396	0.042565	0.0424515	0.0429885	0.0470985	0.0488314	0.0436817	0.0552949	0.052475	0.0413531	0.0624883	0.0105666	0.0087069	0.00934691	0.0081418	0.00722902	0.00720973	0.00730094	0.00799895	0.00829327	0.00741867	0.00939099	0.00891206	0.00702319	0.0106127	20.7784	23.589	31.0629	23.5658	21.9874	21.1576	20.2449	23.8371	27.2091	24.5074	26.4468	30.2578	22.2825	22.5175	up_down	production	0.0622257	0.0412245	0.0832269	6.93147
FBtr0084769	FBgn0039274			0.0523325	0.235779	0.203713	0.206791	0.266295	0.278856	0.320402	0.37604	0.438238	0.57871	0.378761	0.564698			0.00888787	0.0400435	0.0345976	0.0351203	0.0452262	0.0473593	0.0544153	0.0638646	0.0744279	0.0982849	0.0643267	0.0959052	63.9399	60.2368	88.4011	89.5973	91.2928	77.4909	72.7786	80.4129	77.9732	64.7493	58.4187	48.6005	41.7944	30.0778	down_up	production	1e-07		0.0163841	0.0371529
FBtr0082259	FBgn0024957	0.568308	0.47079	0.506132	1.29176	1.1124	1.45837	1.42917	1.31602	1.2405	1.12059	0.932036	0.868533	0.834127	0.781085	0.0965183	0.0799563	0.0859587	0.219386	0.188924	0.247681	0.242723	0.223506	0.210679	0.190316	0.158292	0.147507	0.141664	0.132655	41.8314	48.3083	28.2684	2.31422	2.16335	1.55208	2.8232	1.38305	3.74736	5.8069	17.9781	38.3788	21.5832	51.6846	down_up	rejected
FBtr0333944;FBtr0333945;FBtr0333941;FBtr0333947;FBtr0305977;FBtr0333942;FBtr0333943;FBtr0333939;FBtr0305979;FBtr0333946;FBtr0333940;FBtr0099993	FBgn0086690				0.0534644		0.0621214	0.0548773	0.0389559	0.0467316	0.0583335	0.0665788	0.0669476	0.0592937	0.0575295				0.0090801		0.0105504	0.00932006	0.00661605	0.00793664	0.00990704	0.0113074	0.01137	0.0100701	0.00977049	15.9789	18.8156	12.6211	19.4613	20.161	17.1235	23.4171	28.3631	35.091	44.1752	35.8964	31.425	30.3773	19.0543	down_up	production	0.078084	0.0424582	0.179593	0.194038
FBtr0089069;FBtr0089067;FBtr0089065;FBtr0333670;FBtr0089063	FBgn0016126				0.0359884	0.0344431	0.0279683	0.0362871		0.0386339	0.0360028	0.0388778	0.0369286	0.0451157	0.0411389				0.00611207	0.00584963	0.00474998	0.00616281		0.00656137	0.00611452	0.0066028	0.00627175	0.00766221	0.0069868	40.7007	39.9557	22.0043	21.8428	23.9268	36.0366	46.6421	63.0177	72.3789	70.7877	69.0628	69.4313	75.1952	71.1589	down_up	production	0.039911	0.0258175	0.142682	0.0915453
FBtr0085703	FBgn0039802	0.0578456		0.0760515	0.173178	0.157329	0.160013	0.17791	0.249136	0.191651	0.165906	0.187049	0.177217	0.201943	0.128462	0.00982418		0.0129162	0.0294116	0.0267199	0.0271757	0.0302153	0.0423118	0.032549	0.0281766	0.0317674	0.0300976	0.034297	0.0218173	56.3242	44.8107	16.6964	30.6191	34.7391	42.4967	39.8876	36.1332	34.4608	31.983	35.9135	28.1626	24.8771	18.291	down_up	delayed	0.0578456	0.0383227	0.0773685	0.612743
FBtr0346438;FBtr0290259	FBgn0013717			0.0201713		0.0201171	0.0202839		0.0200478	0.0229244	0.0199377	0.0259619	0.0246878	0.0230293	0.0225227			0.00342579		0.00341657	0.00344491		0.00340481	0.00389335	0.00338611	0.00440923	0.00419284	0.00391118	0.00382514	42.8207	41.8608	57.1022	41.9863	37.9045	24.4547	19.8476	13.7327	14.0883	15.4787	14.9146	11.7182	11.4105	6.59503	down_up	stationary	0.0216072	0.0193115	0.023903
FBtr0305316;FBtr0081643	FBgn0037467	0.504649	0.572992	0.602148	0.471336	0.452543	0.47116	0.435281	0.55496	0.498853	0.529219	0.609368	0.540284	0.540616	0.639539	0.0857068	0.0973138	0.102266	0.0800491	0.0768574	0.0800193	0.0739258	0.0942513	0.0847224	0.0898796	0.103492	0.0917589	0.0918152	0.108616	8.9605	9.38711	9.48211	18.1168	20.0146	20.8467	23.8639	25.6509	31.2348	28.2477	30.1693	32.3116	25.5249	30.5934	up_up	production	0.548517	0.426815	0.695932	0.0782387
FBtr0340625;FBtr0301414;FBtr0301413;FBtr0301415	FBgn0028343	0.842031	0.82556	0.827668	0.376353	0.414429	0.313171	0.284628	0.283822	0.215155	0.191909	0.153133	0.134315	0.153649	0.121401	0.143006	0.140209	0.140567	0.0639177	0.0703844	0.0531873	0.0483397	0.0482028	0.0365408	0.0325927	0.0260074	0.0228113	0.0260949	0.0206182	74.4932	93.3351	71.2024	52.4788	51.2703	58.6974	56.5776	49.7807	36.5237	31.777	21.2147	19.5408	18.0852	10.6103	down_down	delayed	0.889399	0.672608	1.12287	0.2095
FBtr0082030	FBgn0037689	0.0300231	0.0304561	0.0234236		0.0197527	0.0210224	0.0173244	0.0205659	0.0217597	0.0207765	0.0255308	0.0213342			0.00509896	0.0051725	0.00397813		0.00335469	0.00357033	0.00294228	0.0034928	0.00369554	0.00352857	0.00433602	0.00362329			0	0	0	0	0	0	0	0	0	0	0	0	0	0	up_down	delayed	0.0232028	0.0197224	0.0279884	0.00872807
FBtr0334594;FBtr0300570	FBgn0038369	0.0864064	0.0928719	0.0533327	0.0808562	0.079053	0.10131	0.103129	0.0961582	0.11129	0.0991187	0.101865	0.107908	0.103024	0.0892439	0.0146748	0.0157729	0.00905773	0.0137322	0.0134259	0.017206	0.0175149	0.016331	0.018901	0.0168338	0.0173001	0.0183266	0.017497	0.0151567	31.1889	23.5411	7.60666	31.8349	34.9817	46.2024	48.1052	45.7564	59.9407	53.2598	52.2829	47.2965	40.1345	25.0545	down_up	production	0.0906334	0.0699577	0.117257	0.333869
FBtr0340433;FBtr0074001;FBtr0074002	FBgn0030625					0.0384935	0.033917	0.0459197	0.0402447	0.0472566	0.0427387	0.0508454	0.0499185	0.0478615	0.056097					0.00653753	0.00576028	0.00779876	0.00683493	0.0080258	0.00725851	0.00863531	0.00847788	0.00812854	0.00952721	17.7643	28.2567	23.9044	11.8932	11.9059	11.0462	9.43762	10.0929	9.74173	9.14874	7.13267	6.68561	6.05023	5.29132	down_up	production	0.0272827		0.0421176	0.000693147
FBtr0345788;FBtr0070801;FBtr0070800	FBgn0029785	1.67403	1.99096	1.59737	1.95041	1.64497	1.47776	1.95777	1.72922	1.66219	1.84424	2.29324	1.79354	2.15995	1.82596	0.284308	0.338134	0.271289	0.331247	0.279373	0.250976	0.332496	0.293681	0.282297	0.313216	0.389471	0.304606	0.366833	0.310111	826.525	699.376	994.077	1765.68	1767.11	1646.02	1610.01	1466.94	1499.77	1502.29	1815.67	1915.42	1637.76	1608.27	up_up	stationary	1.78069	1.61931	1.94206
FBtr0335157;FBtr0335155;FBtr0074795;FBtr0335156	FBgn0031069	0.774332	0.423562	0.242069	0.1423	0.127625	0.148059	0.0759169	0.0405602	0.101658	0.100698	0.142384	0.129975	0.164281	0.230551	0.131508	0.0719355	0.0411117	0.0241675	0.0216751	0.0251456	0.0128933	0.00688853	0.017265	0.0171019	0.0241818	0.0220742	0.0279005	0.0391555	39.1139	40.1166	30.4458	18.5784	20.2987	19.6561	23.4155	25.7628	23.0894	25.1823	20.4748	23.6705	18.5559	35.8954	down_down	delayed	0.500683	0.381771	0.635242	0.320812
FBtr0074601	FBgn0030943	0.0747557	0.103759	0.19484	0.359017	0.430705	0.335019	0.349298	0.382047	0.26483	0.255687	0.249979	0.194315	0.182541	0.230653	0.0126961	0.0176219	0.0330905	0.0609735	0.0731486	0.0568978	0.0593229	0.0648848	0.0449773	0.0434245	0.042455	0.0330014	0.0310018	0.0391728	59.878	52.6484	78.2909	94.2399	94.2768	82.2414	61.005	45.9312	33.4696	31.7235	24.6206	27.2291	21.1379	13.572	down_up	production	0.0694074	0.0464162	0.0923986	0.227873
FBtr0074602	FBgn0001079			0.0712839	0.0867479	0.0699354	0.0832722	0.0837835	0.0815959	0.0592839	0.0709834	0.060972	0.0524516	0.0544753	0.047801			0.0121065	0.0147328	0.0118774	0.0141425	0.0142293	0.0138578	0.0100685	0.0120554	0.0103551	0.00890809	0.00925179	0.00811827	33.806	36.7133	48.5333	28.7456	20.5659	19.6171	17.9717	17.6556	14.0241	11.8255	8.70897	8.26112	7.45334	5.94637	down_up	production	0.0654232	0.00163558	0.101406	0.0800828
FBtr0333227;FBtr0079238	FBgn0086265	0.638388	0.155538	0.0431856	0.0772966	0.0276847	0.0254215		0.0201028	0.0123129	0.0192285		0.0144455	0.054405		0.10842	0.0264157	0.00733441	0.0131276	0.00470183	0.00431746		0.00341415	0.00209115	0.00326567		0.00245334	0.00923986		0.0180578	0	0	0.0182116	0.0188182	0.0810474	0.10129	0.103413	0.176027	0.242585	0.415262	0.704763	0.434541	0.427453	up_down	rejected
FBtr0083817	FBgn0038742	2.92901	2.91388	2.35953	1.95396	2.03366	1.87945	1.74774	1.85443	1.63451	1.85164	1.89651	1.85394	1.66533	1.98003	0.497447	0.494878	0.40073	0.33185	0.345386	0.319196	0.296827	0.314947	0.277597	0.314473	0.322092	0.314864	0.28283	0.336278	58.6654	49.7354	13.5743	30.467	30.8694	40.7902	39.3713	29.7361	22.0688	17.0786	15.753	24.4637	16.6335	19.5744	down_down	delayed	2.86888	2.19649	3.57714	0.0879884
FBtr0083815	FBgn0038737	0.0784266	0.0721699	0.0620551	0.0309151	0.0535093				0.0333553	0.030115	0.0377065	0.0402915	0.0441751	0.0515148	0.0133195	0.0122569	0.0105391	0.00525046	0.00908773				0.00566489	0.00511457	0.00640387	0.00684289	0.00750245	0.008749	13.2635	13.407	7.30642	12.262	13.5067	16.9114	16.48	14.9382	13.7879	12.2404	13.5647	14.35	11.2756	11.1198	down_down	delayed	0.0780903	0.0561274	0.101029	0.207445
FBtr0340400	FBgn0031114	0.0513802	0.0567547	0.0704662	0.0694534	0.0760749	0.0714537	0.0694026	0.0821638	0.0868943	0.0672384	0.0880164	0.0933031	0.0750231	0.0866855	0.00872613	0.00963891	0.0119676	0.0117956	0.0129202	0.0121353	0.011787	0.0139542	0.0147577	0.0114194	0.0149482	0.0158461	0.0127415	0.0147222	25.3221	27.0379	40.3425	30.5902	26.7812	21.2224	18.395	18.5843	15.4531	13.2671	10.7392	12.6609	8.71312	8.07235	down_up	production	0.0544862	0.0413754	0.0670861	0.0242405
FBtr0344452;FBtr0299693;FBtr0299692;FBtr0299691	FBgn0259203	0.0534059	0.0750426	0.0608705	0.0574221	0.0582847	0.0540655	0.0625976	0.0581676	0.0581813	0.0703316	0.0570962	0.0780226	0.0536791	0.0713483	0.00907016	0.0127448	0.0103379	0.00975226	0.00989876	0.00918219	0.0106312	0.00987887	0.00988119	0.0119447	0.00969691	0.0132509	0.00911656	0.0121174	0	0.00641566	0	0	0	0	0	0.0147368	0.00709187	0.0169785	0	0	0.00792879	0	up_up	production	0.0590796	0.0518793	0.0684954	0.0038764
FBtr0088532;FBtr0088531	FBgn0033434				0.0480547	0.0450259	0.0627518	0.0721231	0.0740785	0.0869977	0.0885687	0.0818476	0.098061	0.128103	0.111411				0.00816135	0.00764696	0.0106574	0.012249	0.0125811	0.0147752	0.015042	0.0139006	0.0166541	0.0217563	0.0189215	26.8198	27.6285	37.3206	34.887	33.5398	37.4674	47.2369	53.7435	42.9289	39.9501	41.7553	48.7941	38.5901	51.8238	up_up	production	0.0346753		0.0517963	0.0722367
FBtr0081547;FBtr0307274	FBgn0261393		0.0538645	0.0325384	0.0435798	0.0499731	0.0609212	0.0636592	0.0473249	0.0521159	0.0482889	0.0438121	0.0452299	0.0474537	0.0474263		0.00914805	0.00552615	0.00740136	0.00848716	0.0103465	0.0108115	0.0080374	0.00885108	0.00820113	0.00744081	0.0076816	0.00805927	0.00805463	11.3698	12.8534	17.749	13.9133	13.3412	8.7024	4.38117	1.39416	1.08836	0.875452	2.35287	4.72934	3.609	18.4916	down_up	production	0.0331166	0.0175932	0.0473982	0.0334624
FBtr0100070	FBgn0054015			0.0120322	0.0121296	0.00929987	0.0095848	0.00885843		0.00723787	0.0106656	0.00824662	0.0130045	0.00941462				0.00204349	0.00206003	0.00157944	0.00162783	0.00150447		0.00122924	0.00181138	0.00140056	0.00220861	0.00159893		33.176	28.5172	34.5173	26.0788	23.5624	17.0449	14.4472	13.2201	11.6111	11.527	12.2821	16.1292	10.5174	12.7211	down_up	stationary	0.00944655	0.00841333	0.0104798
FBtr0308612;FBtr0308611;FBtr0084503	FBgn0015795	1.37839	1.21491	0.962831	1.06927	1.06933	0.933675	0.828761	0.879872	0.94113	0.877725	0.965486	0.934495	0.933168	0.918844	0.234099	0.206334	0.163522	0.181599	0.181609	0.15857	0.140752	0.149433	0.159836	0.149068	0.163973	0.15871	0.158484	0.156051	80.2625	71.4252	51.7082	67.422	72.7319	87.9943	100.422	121.383	149.184	145.161	161.336	183.45	152.784	172.369	up_down	production	1.26174	0.973907	1.59295	0.100569
FBtr0087120	FBgn0034142	0.567703	0.33473	0.414306	0.399914	0.390388	0.423914	0.495477	0.765863	1.02333	1.05453	1.81251	2.07094	1.8765	3.47333	0.0964156	0.0568487	0.0703635	0.0679191	0.0663014	0.0719952	0.084149	0.13007	0.173797	0.179096	0.307827	0.351716	0.318695	0.589892	14.4704	7.5666	16.9809	41.3333	44.7175	69.3857	88.0686	96.6091	118.377	121.203	184.159	333.771	204.965	252.018	up_up	production	0.450989	0.314283	0.617292	0.166318
FBtr0346139;FBtr0081959	FBgn0027503				0.09214	0.0748084	0.0741	0.0931919	0.091295	0.089884	0.101995	0.117297	0.12373	0.124026	0.123732				0.0156486	0.0127051	0.0125847	0.0158272	0.015505	0.0152654	0.0173223	0.0199211	0.0210136	0.0210639	0.0210139	18.7309	28.5845	37.7295	24.5146	20.3967	23.3579	25.1051	28.1353	25.053	22.9254	17.0851	15.8539	14.2057	10.179	down_up	production	0.0639319	0.0303676	0.0855089	0.000693147
FBtr0072261	FBgn0034988				0.0760105	0.0606187	0.0765023	0.0763852	0.0502346	0.0636905	0.0604431	0.0592917	0.0652634	0.0482148	0.0646155				0.0129092	0.0102952	0.0129927	0.0129729	0.00853157	0.0108168	0.0102653	0.0100698	0.011084	0.00818853	0.0109739	24.0755	23.3965	34.0974	22.1972	22.6288	11.6689	5.01868	1.92231	2.32142	2.62851	4.21006	5.52443	4.3094	4.37799	down_up	stationary	0.0609675	0.0546802	0.0672547
FBtr0072262	FBgn0034989	0.0848491	0.053439	0.05815	0.0937305	0.0771307	0.0908442	0.100666	0.0902002	0.108463	0.10004	0.103609	0.101285	0.137777	0.122672	0.0144103	0.00907579	0.00987589	0.0159187	0.0130995	0.0154285	0.0170966	0.0153191	0.0184207	0.0169902	0.0175964	0.0172017	0.0233993	0.0208339	33.8125	31.2289	8.9048	6.23577	5.81379	12.2343	18.0653	21.9424	19.8983	20.5401	15.927	17.9694	13.6156	14.5036	down_up	production	0.0628491	0.0504757	0.0744369	0.000693147
FBtr0083208;FBtr0083207;FBtr0083206;FBtr0083204;FBtr0083210;FBtr0083205;FBtr0310672;FBtr0344384;FBtr0301655;FBtr0083209	FBgn0013334	0.0670393	0.0566981	0.0712976	0.0958401	0.116852	0.0944077	0.101392	0.0965661	0.0705365	0.067738	0.0817442	0.0708312	0.0847847	0.0964822	0.0113856	0.0096293	0.0121088	0.016277	0.0198456	0.0160337	0.0172199	0.0164003	0.0119795	0.0115042	0.013883	0.0120296	0.0143994	0.016386	11.553	10.5294	15.0265	13.0471	12.5102	9.78914	8.45987	8.67116	9.35681	10.4282	14.0404	20.6699	15.6193	30.4253	down_up	rejected
FBtr0085419	FBgn0039625	0.0592956	0.0545807	0.0505117	0.032707	0.0362772	0.0278899	0.0292403	0.0315504		0.0299565				0.0200037	0.0100704	0.00926969	0.00857864	0.00555478	0.00616112	0.00473666	0.00496602	0.00535834		0.00508765				0.00339732	30.3833	30.733	19.7082	22.46	24.0202	23.7705	21.8401	13.815	12.1258	11.0583	9.2333	9.03617	9.16493	7.29512	down_down	delayed	0.0614608	0.047248	0.076634	0.158662
FBtr0085418	FBgn0039626	0.0355485		0.0675779	0.0624805	0.072812	0.0830927	0.0718752	0.0910023	0.0956782	0.0781807	0.122463	0.131138	0.12074	0.111275	0.00603736		0.0114771	0.0106114	0.012366	0.014112	0.0122069	0.0154553	0.0162495	0.0132778	0.0207985	0.0222717	0.0205058	0.0188983	38.837	37.5896	53.1865	50.6153	48.6061	43.4516	35.0826	35.5902	34.9603	31.9587	26.0969	21.2395	18.9433	12.6452	down_up	production	0.0397332	0.0285582	0.0509081	0.0248503
FBtr0081135	FBgn0032732	0.676209	0.636514	0.736589	0.382196	0.351515	0.349796	0.264129	0.286931	0.304885	0.281564	0.298945	0.367407	0.225934	0.302844	0.114844	0.108102	0.125098	0.06491	0.0596995	0.0594075	0.0448583	0.0487308	0.0517801	0.0478194	0.0507712	0.0623984	0.0383714	0.0514334	103.735	110.906	143.262	85.6601	86.1155	58.2528	53.1122	55.464	61.7251	59.2219	78.2774	72.0771	61.0324	57.4281	down_down	production	0.676351	0.448083	0.90462	6.93147
FBtr0075942;FBtr0075943;FBtr0075941	FBgn0036316	0.820857	0.428381	0.114477		0.044727				0.125031	0.0624493	0.114643	0.117176	0.149722	0.191458	0.13941	0.0727538	0.0194422		0.00759618				0.0212346	0.010606	0.0194704	0.0199006	0.025428	0.0325162	60.2883	44.3178	6.31261	4.32743	4.88195	8.11062	17.7095	26.8248	30.2459	37.8281	41.6288	31.2183	42.6609	45.4121	down_down	rejected
FBtr0085410	FBgn0041588	0.135052	0.202262	0.193534	0.175795	0.158075	0.212935	0.209812	0.170785	0.188169	0.192424	0.177621	0.152486	0.202788	0.141545	0.0229366	0.034351	0.0328688	0.029856	0.0268466	0.0361636	0.0356333	0.0290052	0.0319577	0.0326802	0.0301663	0.0258973	0.0344405	0.0240393	25.262	26.3743	31.5356	30.606	30.9936	22.8237	22.2769	24.1691	22.9143	22.6111	20.3907	17.223	14.5888	11.0689	down_up	production	0.154134	0.114637	0.190741	0.132663
FBtr0310482;FBtr0100164;FBtr0079888	FBgn0011272	4.90246	6.93499	6.53512	8.00795	8.9363	8.8961	9.17829	10.34	8.73724	9.38086	9.7456	12.5016	10.6277	9.87011	0.832608	1.1778	1.10989	1.36003	1.51769	1.51086	1.55879	1.7561	1.48389	1.59319	1.65514	2.1232	1.80495	1.67629	501.458	411.865	569.686	937.579	925.808	858.552	834.493	756.184	782.013	787.791	1038.95	1136.03	852.411	840.189	down_up	production	5.49638	3.77876	7.04224	0.635061
FBtr0342784;FBtr0074462	FBgn0030870				0.106796	0.141936	0.13572	0.114419	0.124491		0.108861	0.138997	0.13183	0.142457	0.189861				0.0181377	0.0241056	0.0230499	0.0194323	0.0211428		0.0184883	0.0236064	0.0223894	0.0241941	0.032245	73.3095	91.5715	147.088	254.129	249.109	197.796	165.222	122.032	119.971	131.711	138.349	134.133	148.039	139.976	up_up	stationary	0.127322	0.113396	0.141248
FBtr0085414	FBgn0039638	0.0776479	0.0896635	0.0638193	0.145642	0.114946	0.118072	0.126017	0.0936271	0.0733838	0.0828019	0.0592332	0.0344825	0.0549066		0.0131873	0.015228	0.0108387	0.024735	0.0195218	0.0200527	0.021402	0.0159011	0.0124631	0.0140626	0.0100598	0.00585633	0.00932504		37.1689	42.3298	49.9144	25.7255	22.3503	22.8769	19.7017	20.3702	17.3743	13.7906	6.92659	4.31377	5.33844	3.21903	down_down	delayed	0.0920137	0.0692978	0.115305	0.418339
FBtr0085417	FBgn0039632	0.263396	0.318897	0.397412	0.287462	0.274258	0.281804	0.272511	0.261524	0.264617	0.242227	0.198407	0.208844	0.245797	0.170691	0.0447337	0.0541598	0.0674942	0.048821	0.0465784	0.0478601	0.0462818	0.0444158	0.0449411	0.0411385	0.0336964	0.0354689	0.0417447	0.0289893	45.2089	47.746	34.567	30.1646	32.912	29.3036	25.6265	25.8826	21.4868	20.4894	14.3791	14.9938	11.9605	9.16937	down_down	production	0.291751	0.215167	0.356484	0.0764301
FBtr0085416	FBgn0039634	0.0986679	0.0567488	0.0631011	0.0545729	0.0496158	0.0450533	0.0423836	0.0545768	0.0532692	0.0592878	0.0554101	0.0686396	0.0571899	0.0620883	0.0167572	0.00963791	0.0107167	0.00926836	0.00842647	0.0076516	0.00719819	0.00926902	0.00904696	0.0100691	0.00941055	0.0116574	0.00971282	0.0105447	39.7956	49.0144	20.1208	13.2553	14.2598	20.2037	25.1333	28.5087	25.1857	24.3817	18.9768	17.8663	20.0476	17.571	down_down	delayed	0.0752305	0.0573632	0.0949785	0.105504
FBtr0301143;FBtr0085252;FBtr0335012;FBtr0085253;FBtr0335013	FBgn0039560					0.0250059	0.027023	0.0298223	0.0219361	0.0161552	0.0245158	0.0179343	0.0265772	0.0257695	0.0208877					0.00424686	0.00458944	0.00506485	0.00372551	0.00274372	0.00416364	0.00304586	0.00451374	0.00437655	0.00354746	33.8922	36.6955	45.6755	37.5736	34.531	35.4982	31.1993	33.7252	30.5657	30.4906	23.1124	18.7017	17.5605	11.9173	down_up	stationary	0.0219553	0.0195539	0.0243566
FBtr0085322;FBtr0113299;FBtr0085325;FBtr0085323	FBgn0039600	0.0550881	0.0372274	0.0543814	0.1842	0.12961	0.146783	0.236146	0.229343	0.306072	0.265942	0.362477	0.348559	0.460694	0.319893	0.00935586	0.0063225	0.00923585	0.0312835	0.0220122	0.0249289	0.0401058	0.0389504	0.0519816	0.0451662	0.0615611	0.0591973	0.0782418	0.0543288	19.8918	21.944	33.4145	77.7387	81.0832	83.0316	71.2727	67.0507	54.2163	53.7343	34.7157	29.2703	27.3773	17.8232	up_up	production	0.0377646	0.0276154	0.0476778	0.040131
FBtr0343257;FBtr0079096	FBgn0031711	0.377563	0.388228	0.320078	0.659991	0.624571	0.749294	0.755344	0.603631	0.683625	0.578554	0.517666	0.442629	0.497936	0.363027	0.0641232	0.0659345	0.0543603	0.112089	0.106074	0.127256	0.128283	0.102517	0.116103	0.0982584	0.0879175	0.0751737	0.0845667	0.0616546	72.182	63.6253	77.7437	85.4184	81.3938	64.4004	44.2587	31.985	25.7715	22.8995	22.7526	25.4798	19.4374	17.0575	down_up	delayed	0.412318	0.314393	0.512821	0.180545
FBtr0070218;FBtr0070217;FBtr0070216	FBgn0023169	0.0770039	0.0722402	0.0724002	0.0425143	0.0411681	0.0518329	0.0559136	0.05195	0.0391212	0.0467277	0.036389	0.0367016	0.03605	0.0479142	0.0130779	0.0122689	0.0122961	0.0072204	0.00699177	0.00880302	0.00949606	0.00882291	0.00664413	0.00793598	0.00618011	0.00623321	0.00612254	0.00813749	49.1227	47.6228	29.7927	14.877	15.0614	23.7067	27.1228	29.1732	32.9527	37.474	40.1259	49.4821	40.3998	38.9957	down_down	production	0.0638562	0.051085	0.0810176	0.0988011
FBtr0340277;FBtr0086881	FBgn0003545	0.0735672	0.0983264	0.151502	0.106466	0.114165	0.127664	0.116206	0.0950595	0.107618	0.0816017	0.078811	0.0639773	0.0507752	0.0482694	0.0124943	0.0166992	0.0257303	0.0180817	0.0193892	0.0216817	0.0197359	0.0161444	0.0182772	0.0138588	0.0133848	0.0108656	0.00862338	0.00819781	65.3373	66.1634	76.6051	81.0148	73.6732	81.5613	65.1904	55.1956	33.803	22.6728	9.36976	6.47736	7.46914	4.17966	down_down	production	0.0888408	0.068574	0.108552	0.125415
FBtr0332000;FBtr0091489;FBtr0091487;FBtr0091486	FBgn0053526				0.0411677	0.0450259	0.0485875	0.0500746	0.0521588	0.0462476	0.0525433	0.0617097	0.0691919	0.0667095	0.0702398				0.00699171	0.00764696	0.00825184	0.00850439	0.00885837	0.00785444	0.00892366	0.0104804	0.0117512	0.0113296	0.0119292	36.2338	22.9108	6.04532	27.0223	32.0944	28.6207	32.0355	33.3578	33.7291	35.0302	35.5211	46.3948	33.3532	29.5919	down_up	production	0.0400815	0.0290591	18.5788	0.000693147
FBtr0332966;FBtr0085912;FBtr0085911	FBgn0000559	23.9337	25.2356	20.5843	38.2346	35.6541	41.9659	41.9737	39.5519	38.0068	35.3344	33.7285	29.1381	30.3566	25.8595	4.06477	4.28587	3.49592	6.49355	6.05529	7.12726	7.12859	6.71727	6.45487	6.001	5.72826	4.94865	5.1556	4.39183	1752.15	1822.92	2578.8	2783.72	2773.62	2283.06	1980.44	1780.77	1830.97	1895.18	1734.01	1821.38	1621.11	1620.94	up_up	production	21.3684	14.9579	27.3782	0.287914
FBtr0332870;FBtr0305198;FBtr0074293;FBtr0074292	FBgn0030758	0.140813	0.136826	0.124007	0.223967	0.183308	0.214287	0.198035	0.191149	0.187674	0.21707	0.146112	0.139639	0.139535	0.104886	0.023915	0.0232379	0.0210606	0.0380373	0.0311321	0.0363933	0.0336331	0.0324638	0.0318735	0.036866	0.0248148	0.0237155	0.0236979	0.0178132	28.413	28.6284	3.37418	0.290999	0.274248	0.258617	0.3852	0.268374	0.789368	1.40577	3.66228	4.92169	3.47016	7.33135	down_up	rejected
FBtr0074046	FBgn0030658	0.066208	0.115656	0.115313	0.15579	0.137699	0.115771	0.105502	0.107885	0.106704	0.118691	0.109517	0.137226	0.120381	0.151311	0.0112444	0.0196424	0.0195841	0.0264584	0.023386	0.019662	0.0179179	0.0183226	0.0181221	0.0201578	0.0185997	0.0233058	0.0204448	0.0256978	61.443	80.2528	113.291	40.2783	26.9224	21.5718	23.4457	25.5019	35.9049	42.9624	51.378	51.7384	42.2824	32.9169	down_up	production	0.0699582	0.0489708	0.0905085	0.165787
FBtr0333809;FBtr0071350	FBgn0004856	0.199606	0.140441	0.198651	0.278202	0.295085	0.282175	0.314563	0.353935	0.414117	0.333487	0.396766	0.441419	0.453889	0.44823	0.0338999	0.0238517	0.0337378	0.0472483	0.0501156	0.0479231	0.0534237	0.0601104	0.0703314	0.0566376	0.0673845	0.0749682	0.0770861	0.0761249	68.1172	66.2854	97.0989	112.77	109.923	94.5772	75.7666	73.8824	60.1965	53.1978	44.9115	40.823	36.1907	28.5174	down_up	production	0.157025	0.118259	0.194318	0.0222626
FBtr0310033;FBtr0310032;FBtr0310031;FBtr0088547	FBgn0033421				0.042606	0.0517061	0.0462359	0.0450825	0.0453157	0.0585033	0.0595532	0.067051	0.0861937	0.0830224	0.092503				0.00723598	0.00878148	0.00785245	0.00765657	0.00769618	0.00993588	0.0101142	0.0113876	0.0146387	0.0141001	0.0157102	4.3637	4.24572	4.89414	10.2838	10.7115	15.6523	16.9249	12.7168	12.3357	11.2574	9.102	10.7408	8.14689	5.28462	up_up	delayed	0.0459926	0.0383751	0.0695638	0.000693147
FBtr0087379;FBtr0087378;FBtr0087377;FBtr0087376;FBtr0087375	FBgn0013750	0.0409687	0.0378248	0.0392377	0.0517002	0.0363549	0.0472448	0.0492744	0.0470165	0.0475961	0.0353295	0.0407247	0.0446747	0.0449498	0.0421474	0.0069579	0.00642395	0.00666391	0.00878048	0.00617431	0.00802381	0.0083685	0.00798503	0.00808347	0.00600017	0.00691647	0.0075873	0.00763403	0.00715809	61.6242	64.6828	81.3854	37.095	29.6952	40.2732	57.7325	71.5205	77.8497	69.9132	68.3056	65.4005	64.4424	55.13	down_up	stationary	0.0421138	0.0382972	0.0459303
FBtr0083099;FBtr0083101;FBtr0344377;FBtr0083100	FBgn0041188	0.89884	0.928738	1.02969	0.910159	0.964764	0.961485	0.951844	0.997588	1.01695	0.814671	0.788774	0.72408	0.849681	0.677848	0.152654	0.157732	0.174877	0.154577	0.16385	0.163293	0.161656	0.169425	0.172713	0.138359	0.133961	0.122974	0.144305	0.115122	42.9486	41.2356	19.5981	8.20335	7.98961	9.32744	11.6575	12.8571	12.584	13.9888	15.6126	18.1634	13.1178	13.0436	down_down	production	0.989216	0.748094	1.14687	0.0204538
FBtr0075914;FBtr0075913	FBgn0014007	0.373105	0.401502	0.615516	0.542235	0.493018	0.502658	0.482811	0.546626	0.458261	0.481406	0.464525	0.43613	0.427817	0.43494	0.0633662	0.0681889	0.104536	0.0920903	0.0837314	0.0853687	0.081998	0.0928361	0.0778285	0.0817594	0.0788924	0.07407	0.0726581	0.0738678	32.3651	51.9145	60.7362	40.7899	36.2565	42.3057	44.6249	43.4981	39.432	39.868	24.7048	18.4648	22.7501	14.2463	down_up	production	0.417271	0.315561	0.509852	0.100735
FBtr0073023	FBgn0035401	1.03769	0.871421	0.868143	0.639247	0.644555	0.664324	0.637022	0.607944	0.565088	0.522993	0.540908	0.544968	0.592273	0.611749	0.176236	0.147997	0.147441	0.108566	0.109468	0.112825	0.108188	0.10325	0.0959715	0.0888223	0.0918649	0.0925543	0.100588	0.103896	23.3043	25.2139	34.984	39.1979	37.7001	34.961	30.3986	28.5523	30.125	31.9501	32.1803	30.3888	24.8801	16.7532	up_down	delayed	1.02775	0.735484	1.32323	0.137012
FBtr0079682	FBgn0032052	0.269771	0.30164	0.311999	0.216631	0.194935	0.173139	0.163609	0.191302	0.15496	0.153926	0.17036	0.120814	0.111538	0.114161	0.0458165	0.0512289	0.0529881	0.0367914	0.0331068	0.0294049	0.0277865	0.0324896	0.0263176	0.0261419	0.028933	0.0205184	0.0189431	0.0193885	52.8399	56.2174	62.4213	40.1392	36.0287	40.0602	49.7845	48.4094	47.09	44.5254	32.2949	28.0769	29.5808	18.2852	down_down	production	0.29589	0.229315	0.371712	0.327849
FBtr0336772;FBtr0084002	FBgn0026056		0.0305779	0.0316916	0.0278795	0.0258958	0.0282966	0.0283241	0.0302348	0.0275316	0.032895	0.0233955			0.0206254		0.00519319	0.00538234	0.0047349	0.004398	0.00480573	0.00481041	0.00513492	0.00467581	0.0055867	0.00397336			0.00350291	22.6716	23.6514	12.3904	9.01959	12.0614	11.965	12.2966	14.0011	12.7122	11.7888	11.4436	10.3548	9.683	7.16905	down_down	production	0.0163962		0.0356617	0.459917
FBtr0301644;FBtr0301643;FBtr0089627;FBtr0089625;FBtr0089624;FBtr0089626	FBgn0025790				0.0524535	0.0788266	0.113958	0.0931607	0.16308	0.206969	0.219166	0.278748	0.350745	0.281162	0.368746				0.00890842	0.0133875	0.019354	0.0158219	0.0276967	0.0351504	0.0372219	0.0473411	0.0595685	0.0477511	0.0626257	13.1635	12.6488	10.0346	45.098	52.2307	52.1591	56.1548	60.6965	55.6788	50.056	42.2365	44.6689	35.4558	26.1699	up_up	production	0.0359589	0.0152825	0.0525899	0.00465496
FBtr0085209;FBtr0085208;FBtr0085207;FBtr0085205;FBtr0085204;FBtr0085203	FBgn0027492	0.336262	0.365972	0.364411	0.423074	0.409804	0.472546	0.510757	0.436911	0.493252	0.522388	0.452269	0.476391	0.430627	0.417864	0.0571089	0.0621548	0.0618896	0.0718527	0.0695989	0.0802546	0.0867442	0.0742026	0.0837712	0.0887196	0.076811	0.0809076	0.0731353	0.0709677	59.0823	60.022	41.2929	31.048	31.8191	41.1144	46.2816	53.0182	51.8854	53.3244	42.5768	40.3273	33.3253	32.8989	down_up	production	0.338279	0.234681	0.431305	0.171813
FBtr0333599;FBtr0075497	FBgn0036565	0.137787	0.101927	0.180457	0.206692	0.128733	0.14973	0.16052	0.222511	0.236474	0.221463	0.179142	0.181154	0.146711	0.128587	0.0234009	0.0173107	0.0306478	0.0351034	0.0218634	0.0254293	0.0272619	0.03779	0.0401615	0.037612	0.0304244	0.0307662	0.0249166	0.0218385	44.4481	52.5194	65.0617	69.2985	59.2329	62.1066	64.2628	66.9578	59.9668	49.3192	18.2252	9.22217	18.1984	4.92563	down_up	production	0.115824	0.0879539	0.14297	0.0983681
FBtr0087233	FBgn0050094	0.0294928	0.0212581	0.0323885	0.0294509	0.0199992	0.0280758	0.023085	0.0264998	0.0297823	0.0239446	0.0205306	0.0200962	0.0336931	0.0194852	0.0050089	0.00361036	0.00550069	0.00500178	0.00339655	0.00476825	0.00392063	0.00450058	0.00505806	0.00406662	0.0034868	0.00341303	0.00572226	0.00330925	27.9156	26.7058	36.5714	37.8784	38.7048	30.6248	20.2394	17.9315	19.0601	14.3051	14.4783	17.2172	12.5486	11.4908	down_down	stationary	0.0238617	0.0216992	0.0260241
FBtr0343783;FBtr0077675	FBgn0031485				0.033464	0.0302571	0.0360477	0.0360809	0.0352622	0.0384526	0.032177	0.0342255	0.0332734	0.0378638	0.0263189				0.00568335	0.0051387	0.00612214	0.00612778	0.00598874	0.00653057	0.00546477	0.00581268	0.00565097	0.00643058	0.00446985	27.6566	25.5578	23.4613	45.1385	47.096	44.1301	38.3148	32.8933	33.5108	30.8208	28.8145	30.1108	21.0204	15.8076	down_up	production	0.0316689	0.00475034	0.0443365	0.136161
FBtr0079865	FBgn0022720				0.0450845	0.0744903	0.0599728	0.0721777	0.0872026	0.092462	0.114833	0.136132	0.178006	0.137465	0.171437				0.0076569	0.012651	0.0101855	0.0122583	0.01481	0.0157032	0.0195025	0.0231199	0.0302315	0.0233462	0.0291159	71.2133	77.6941	96.0754	78.6666	70.7479	74.9177	75.9491	86.6107	78.3167	74.3736	52.5731	48.7394	43.3244	24.8163	down_up	production	0.0232436		0.0392236	0.000693147
FBtr0087234	FBgn0027091	0.574709	0.785241	0.48566	0.887326	0.819725	0.978815	0.90811	0.866016	0.878564	0.80864	0.682415	0.665768	0.748513	0.554413	0.0976055	0.133361	0.0824819	0.150699	0.139218	0.166237	0.154229	0.147079	0.149211	0.137335	0.115898	0.11307	0.127123	0.0941585	45.9245	40.3379	13.7378	9.64519	9.82431	8.32772	9.24012	10.852	13.3643	13.6834	15.0691	16.9642	13.2801	12.9065	down_up	stationary	0.697325	0.631951	0.762699
FBtr0087614;FBtr0305592;FBtr0087613;FBtr0087612	FBgn0262739	0.152917	0.148889	0.321452	0.42204	0.441224	0.539074	0.592897	0.50822	0.483845	0.529629	0.59198	0.497194	0.636534	0.707102	0.0259706	0.0252865	0.0545936	0.071677	0.074935	0.0915534	0.100694	0.0863133	0.0821737	0.0899492	0.100539	0.0844407	0.108105	0.12009	46.1186	58.3576	78.3194	55.0881	47.1851	45.4012	50.6101	58.9725	57.1785	60.6857	52.6462	49.0661	45.5293	38.8388	down_up	production	0.122781	0.0782727	0.166521	0.176273
FBtr0082643	FBgn0260444	0.0546822	0.0690377	0.075187	0.055291	0.0558824	0.0570689	0.051788	0.0444756	0.0458924	0.0471277	0.0408165	0.0453694	0.0473463	0.0423621	0.00928692	0.011725	0.0127694	0.00939033	0.00949076	0.00969227	0.0087954	0.00755349	0.00779412	0.00800392	0.00693205	0.00770529	0.00804104	0.00719455	16.9405	15.1711	6.69901	14.1447	16.8282	15.7252	14.7691	14.6787	14.5424	13.3007	12.2599	13.8182	8.77565	7.83546	down_down	production	0.0608505	0.0509623	0.0756828	0.0410852
FBtr0301355;FBtr0088821	FBgn0033260	0.315878	0.318027	0.480684	0.503361	0.490617	0.529258	0.553828	0.570591	0.614482	0.555643	0.5767	0.579256	0.607807	0.532205	0.053647	0.054012	0.0816367	0.0854881	0.0833238	0.0898863	0.0940591	0.0969061	0.10436	0.0943673	0.0979435	0.0983777	0.103227	0.0903867	43.3735	44.0736	28.1242	39.5481	40.5224	44.1252	46.3279	43.9703	40.8027	38.9464	27.4612	24.6888	22.8801	17.1796	down_up	production	0.324103	0.237001	0.404116	0.119328
FBtr0073435;FBtr0073434	FBgn0015245	29.8381	30.7939	28.1756	25.6071	28.4281	25.0242	22.0304	24.3041	22.4862	26.5595	22.1387	22.5292	22.3828	25.9258	5.06754	5.22988	4.78518	4.34898	4.82807	4.24998	3.74152	4.12767	3.81894	4.51072	3.75991	3.82623	3.80137	4.4031	139.213	113.12	20.7722	14.6141	15.3489	18.7505	34.1706	41.5699	98.2019	130.7	213.227	288.376	198.64	184.557	down_down	production	29.1001	23.9167	34.7383	0.0330534
FBtr0078752	FBgn0037344			0.040441	0.0372385	0.0421455	0.0361476	0.0437106	0.0489505	0.0362046	0.0334968	0.0579939	0.0498228	0.0416107	0.0550237			0.00686828	0.00632439	0.00715776	0.00613911	0.00742357	0.00831348	0.00614879	0.00568892	0.00984937	0.00846164	0.00706694	0.00934492	72.0107	80.6939	99.3721	42.1964	30.4872	33.9873	41.4541	47.6426	39.747	38.1456	23.3273	22.6079	19.6933	14.3839	down_up	stationary	0.041271	0.0370149	0.045527
FBtr0078753	FBgn0037342	0.0695275	0.0658137	0.0776518	0.0948585	0.0933305	0.0900558	0.0830673	0.0953893	0.124764	0.0909789	0.144638	0.173689	0.118654	0.155524	0.0118082	0.0111774	0.013188	0.0161103	0.0158507	0.0152946	0.0141077	0.0162004	0.0211892	0.0154514	0.0245646	0.0294984	0.0201515	0.0264134	44.0117	38.8267	24.8636	33.4299	35.5468	35.9509	31.2274	30.3634	28.5849	27.5869	26.9652	33.6265	20.7436	17.0375	down_up	production	0.0674653	0.0524964	0.080115	0.000693147
FBtr0078751	FBgn0014366	0.24051	0.293627	0.448074	0.602284	0.524964	0.599825	0.574241	0.584545	0.666529	0.636632	0.720704	0.836079	0.703608	0.907447	0.0408469	0.049868	0.0760984	0.102289	0.0891571	0.101871	0.0975259	0.0992759	0.1132	0.108122	0.1224	0.141995	0.119497	0.154116	58.5891	57.272	81.9717	96.1177	95.6339	72.2532	58.4309	58.1078	54.284	48.485	40.6425	37.1529	30.2419	18.1041	down_up	production	0.267658	0.202416	0.331227	0.0449425
FBtr0304728;FBtr0071658	FBgn0034641	0.140718	0.115508	0.113954	0.156785	0.119263	0.148296	0.178543	0.15457	0.195605	0.149593	0.191278	0.202373	0.204586	0.234895	0.0238987	0.0196172	0.0193534	0.0266275	0.0202549	0.0251857	0.0303227	0.0262513	0.0332205	0.0254061	0.0324857	0.0343699	0.0347457	0.0398933	44.7936	40.4401	10.7122	18.0142	19.9705	21.1442	21.5474	22.2972	19.8305	20.0583	12.5852	12.167	10.7116	8.74797	down_up	production	0.113028	0.0886561	0.135986	0.000693147
FBtr0329968;FBtr0329967;FBtr0079095	FBgn0000318	0.163184	0.139149	0.124022	0.543524	0.427719	0.53601	0.646838	0.615613	0.648633	0.497233	0.701852	0.603104	0.584857	0.406309	0.0277143	0.0236323	0.0210633	0.0923091	0.0726415	0.091033	0.109855	0.104552	0.11016	0.0844473	0.119199	0.102428	0.099329	0.0690053	111.428	103.038	131.1	145.261	147.493	100.254	58.9728	24.8265	18.3237	22.6492	74.2935	94.2344	67.7309	77.8392	down_up	rejected
FBtr0073443;FBtr0073441;FBtr0073444	FBgn0030276	0.241376	0.219537	0.215979	0.419927	0.400411	0.433691	0.451021	0.388351	0.382393	0.400774	0.281274	0.287893	0.404535	0.269315	0.040994	0.0372849	0.0366807	0.071318	0.0680037	0.0736557	0.0765989	0.0659554	0.0649435	0.0680653	0.04777	0.0488942	0.068704	0.0457389	87.9199	86.7624	38.0598	4.83982	4.7846	5.61117	9.67288	12.279	22.645	25.7688	29.6159	30.0645	24.1137	26.8407	down_up	rejected
FBtr0087843;FBtr0087842;FBtr0087841	FBgn0011604	1.51049	1.32535	2.56343	2.15776	1.91399	2.07492	2.21539	2.08561	2.53226	2.42135	2.35777	2.75581	2.21662	2.59323	0.256534	0.22509	0.435358	0.366462	0.325062	0.352393	0.37625	0.354209	0.430065	0.41123	0.400431	0.468032	0.376458	0.440419	106.195	107.861	151.388	209.386	202.349	203.954	182.928	147.387	98.4707	83.4078	46.5954	36.6487	35.1743	20.7078	down_up	production	1.56045	1.24348	1.86278	0.0156154
FBtr0088742	FBgn0028836	0.158194	0.20997	0.1449	0.403013	0.287187	0.383628	0.378648	0.325261	0.39088	0.369581	0.296652	0.318919	0.33061	0.268635	0.0268668	0.0356602	0.024609	0.0684455	0.0487742	0.0651533	0.0643075	0.0552406	0.0663849	0.0627676	0.0503817	0.0541634	0.0561491	0.0456236	61.9791	56.7205	83.141	103.026	101.788	83.0327	61.1193	52.0506	51.3771	50.6473	46.966	59.5355	41.831	34.5994	down_up	production	0.141166	0.0988165	0.182634	0.151057
FBtr0331800;FBtr0074896	FBgn0036921	0.239532	0.257184	0.268875	0.745254	0.80987	0.915838	1.00645	1.0985	1.02323	1.02866	1.01072	0.947239	1.00313	0.872026	0.0406808	0.0436787	0.0456643	0.12657	0.137544	0.155541	0.17093	0.186564	0.17378	0.174701	0.171656	0.160874	0.170366	0.1481	161.314	152.469	210.32	166.101	157.826	92.5383	84.8466	111.896	203.561	210.462	184.493	159.213	172.638	101.906	down_up	delayed	0.282956	0.213101	0.355463	0.467549
FBtr0345448;FBtr0331238;FBtr0079565	FBgn0020618	5.3724	5.54374	5.71411	9.32934	9.13399	9.14375	9.77741	9.99599	10.069	9.22493	11.2534	10.2567	9.70599	7.98824	0.912418	0.941519	0.970453	1.58444	1.55127	1.55292	1.66054	1.69766	1.71006	1.56671	1.91121	1.74194	1.64841	1.35668	767.024	688.702	856.519	1318.24	1294.86	1199.97	1212.2	1155.75	1246.29	1283.08	1472.05	1848.12	1364.7	1317.96	up_up	production	5.38329	3.56643	7.20015	3.70703
FBtr0072709;FBtr0301523;FBtr0300420;FBtr0300419;FBtr0300418;FBtr0300417;FBtr0300416;FBtr0072710;FBtr0072708;FBtr0072707	FBgn0028577	0.381768	0.353465	0.437321	0.600821	0.581754	0.635129	0.696895	0.687059	0.858268	0.710244	0.900324	1.10192	0.991812	1.09639	0.0648374	0.0600306	0.0742722	0.10204	0.098802	0.107867	0.118357	0.116686	0.145764	0.120624	0.152906	0.187144	0.168444	0.186206	33.1039	33.6991	48.569	55.4883	50.9613	50.6284	43.0288	34.9896	29.0105	29.5707	26.1788	30.4634	21.3219	17.2506	down_up	production	0.364894	0.280512	0.441294	0.0055578
FBtr0076517	FBgn0035947	1.23521	1.20476	1.11954	1.17635	1.24141	1.20806	1.28101	1.12887	1.1196	1.14803	1.06498	1.00832	1.34869	1.25402	0.209781	0.204611	0.190137	0.199785	0.210835	0.205171	0.21756	0.191721	0.190147	0.194976	0.18087	0.171248	0.229054	0.212976	82.1271	72.6789	30.7898	26.2852	27.9594	39.4382	51.7798	66.0868	80.0814	78.9005	82.179	95.8901	67.3844	64.5573	down_down	production	1.20496	1.02045	1.44219	0.0133535
FBtr0075952	FBgn0261933	0.142868	0.232848	0.263924	0.284238	0.368439	0.368835	0.357343	0.37492	0.542392	0.450357	0.338532	0.367992	0.524808	0.428441	0.024264	0.0395456	0.0448235	0.0482734	0.0625737	0.062641	0.0606891	0.0636744	0.0921168	0.0764862	0.0574944	0.0624978	0.0891306	0.0727641	121.741	102.409	109.579	103.354	101.148	103.284	100.07	82.0604	67.6049	52.512	47.2207	41.0884	34.755	22.8512	down_up	production	0.157519	0.113217	0.199853	0.0747675
FBtr0074138	FBgn0030720	0.0390119		0.0456171	0.199192	0.231595	0.258786	0.354355	0.438843	0.549105	0.602011	0.913633	0.908305	0.696017	1.05268	0.00662556		0.00774735	0.0338296	0.0393329	0.0439508	0.0601817	0.0745307	0.093257	0.102242	0.155166	0.154262	0.118208	0.178782	48.2422	55.9175	82.9609	86.6079	85.2519	75.4703	74.2913	87.2225	84.8601	77.1639	51.0805	30.1931	33.9222	17.5567	down_up	delayed	0.0390119	0.0256015	0.0524222	0.0354449
FBtr0086541;FBtr0086540	FBgn0266711	0.0902665	0.0953815	0.161113	0.265115	0.291634	0.22825	0.300393	0.243144	0.295295	0.225028	0.290422	0.322336	0.275669	0.217778	0.0153304	0.0161991	0.0273626	0.0450257	0.0495296	0.0387648	0.0510171	0.0412943	0.0501514	0.0382176	0.0493238	0.0547438	0.0468181	0.0369863	104.4	95.2621	119.826	141.856	145.543	130.038	116.292	98.9276	95.6946	93.339	93.5676	94.4809	78.6356	63.36	down_up	production	0.0799246	0.0534496	0.105401	0.221708
FBtr0340299;FBtr0340298;FBtr0073727	FBgn0030457	0.119565	0.096412	0.0728139	0.119516	0.131934	0.144986	0.162105	0.158317	0.146182	0.150821	0.116685	0.120389	0.155315	0.113113	0.0203063	0.0163741	0.0123663	0.020298	0.0224069	0.0246236	0.027531	0.0268877	0.0248268	0.0256146	0.0198171	0.0204461	0.0263779	0.0192105	19.9186	13.1641	2.51104	5.49205	6.77483	11.1684	14.6373	18.2568	19.0529	16.8561	14.4248	14.2444	10.5997	7.32364	down_up	production	0.106415	0.0907854	0.122045	0.000693147
FBtr0081208;FBtr0308679;FBtr0081207;FBtr0334176;FBtr0081209	FBgn0032783	0.80343	0.734677	0.410194	0.537415	0.435233	0.408555	0.420459	0.302536	0.238051	0.255837	0.130989	0.111624	0.191914	0.108022	0.13645	0.124774	0.0696652	0.0912717	0.0739175	0.0693868	0.0714085	0.051381	0.0404293	0.04345	0.0222465	0.0189576	0.0325937	0.0183458	107.85	108.36	52.0225	6.23033	6.44132	4.1226	3.8402	2.67551	2.3666	3.05255	5.62446	9.08841	6.06045	21.929	down_down	production	0.641513	0.477125	0.763802	0.101998
FBtr0075954	FBgn0036277	0.0628474	0.0722948	0.0878486	0.151752	0.106236	0.127523	0.139172	0.122746	0.134434	0.119419	0.178669	0.187348	0.171562	0.131222	0.0106737	0.0122782	0.0149197	0.0257727	0.0180425	0.0216579	0.0236362	0.0208465	0.0228315	0.0202814	0.0303442	0.0318181	0.0291371	0.022286	42.5625	37.8003	41.8168	62.9369	62.2779	58.1744	54.9433	55.0741	50.0681	42.3853	44.1159	33.635	27.4591	15.6107	down_up	production	0.0696682	0.0533397	0.0853436	0.0818006
FBtr0305994;FBtr0110872;FBtr0080167	FBgn0010612	5.18114	4.52055	5.36654	3.47634	2.75075	2.60983	2.2875	2.05681	1.80853	2.09455	1.75455	2.70058	2.11285	2.11627	0.879937	0.767745	0.911424	0.590402	0.467173	0.44324	0.388496	0.349317	0.307151	0.355727	0.297984	0.458652	0.358836	0.359416	178.461	152.748	213.781	311.96	324.402	290.615	259.678	201.883	186.459	188.408	322.393	343.193	250.435	326.948	up_down	production	5.66515	4.33738	7.11684	0.315703
FBtr0073720	FBgn0261524	0.642408	0.614755	0.584935	1.24904	1.24713	1.36588	1.41891	1.18671	1.23384	1.0422	0.872573	0.877744	1.02903	0.740317	0.109103	0.104407	0.0993422	0.212131	0.211806	0.231974	0.240979	0.201545	0.209549	0.177002	0.148193	0.149071	0.174764	0.125731	98.2138	101.846	147.523	58.1879	24.9886	22.0669	20.859	25.1129	24.0016	24.7825	21.7768	22.4438	20.8243	18.75	down_up	delayed	0.694525	0.525235	0.863816	0.2242
FBtr0074134	FBgn0030717	0.0739146	0.0744825	0.0778626	0.0721426	0.0545475	0.0690338	0.0471746	0.0612296	0.0432012	0.0583276	0.0493369	0.0386009	0.0439584	0.0547622	0.0125533	0.0126497	0.0132238	0.0122523	0.00926405	0.0117243	0.00801187	0.0103989	0.00733707	0.00990605	0.00837911	0.00655576	0.00746566	0.00930051	50.5877	52.1926	62.6362	21.8165	19.0058	18.1809	19.074	18.9264	18.956	19.6902	21.2993	23.8486	19.1125	18.1596	down_down	degradation	0.0695976	0.0585054	0.0811246	0.0274536
FBtr0086057	FBgn0033038	0.791506	0.730832	0.722128	0.370519	0.418527	0.357382	0.352468	0.34649	0.353043	0.402741	0.35117	0.436482	0.354037	0.440189	0.134425	0.124121	0.122642	0.062927	0.0710804	0.0606958	0.0598612	0.058846	0.059959	0.0683994	0.0596408	0.0741296	0.0601277	0.0747594	10.7814	9.69937	6.45934	13.7589	14.9306	14.2732	14.8433	15.0375	16.8038	16.622	19.1106	23.076	16.6368	14.9403	up_down	production	0.852065	0.633723	1.09171	0.341028
FBtr0333605;FBtr0333604;FBtr0310067;FBtr0071267;FBtr0071266	FBgn0011586				0.0584701	0.0765863	0.0772127	0.067537	0.0767365	0.121522	0.118501	0.16165	0.213196	0.110721	0.170293				0.00993024	0.013007	0.0131134	0.0114701	0.0130325	0.0206387	0.0201256	0.0274538	0.0362081	0.0188042	0.0289217	113.641	114.894	151.424	142.887	148.119	106.038	91.7022	91.8759	90.2512	80.4917	77.6995	61.9018	63.6242	38.166	down_up	production	0.0304566		0.0517761	0.000693147
FBtr0307032;FBtr0307031;FBtr0307030;FBtr0301404;FBtr0301403;FBtr0079348;FBtr0079347;FBtr0079346	FBgn0004838	2.33141	2.29952	2.29126	3.62811	3.50446	3.52554	3.64431	3.75283	3.68474	3.78628	4.2005	3.86805	3.94791	3.70886	0.395954	0.390538	0.389136	0.616178	0.595178	0.598758	0.618929	0.637361	0.625797	0.643041	0.713389	0.656929	0.670491	0.629893	191.12	198.48	229.702	241.502	238.345	233.671	233.797	280.602	251.786	219.378	142.945	87.5131	124.2	66.6791	down_up	production	2.32684	1.8033	2.82129	0.0707175
FBtr0332708;FBtr0076238	FBgn0010741		0.0607632	0.0583315	0.276877	0.181236	0.203751	0.288465	0.25289	0.346309	0.291297	0.302323	0.236714	0.27757	0.209055		0.0103197	0.00990671	0.0470232	0.0307801	0.0346039	0.0489913	0.0429495	0.0588152	0.0494722	0.0513449	0.0402022	0.0471409	0.0355047	126.833	120.737	159.234	156.249	166.403	116.033	104.054	108.909	139.591	144.988	213.935	173.842	149.473	123.418	down_up	rejected
FBtr0084547	FBgn0266673	0.0951298	0.0918863	0.0876886	0.0813383	0.0907154	0.0799897	0.0830517	0.0745215	0.0717777	0.0626542	0.0675213	0.0656381	0.0596449	0.0622034	0.0161563	0.0156055	0.0148925	0.013814	0.0154066	0.013585	0.014105	0.0126563	0.0121903	0.0106408	0.0114675	0.0111476	0.0101298	0.0105643	21.7759	22.9982	16.5319	15.4544	16.145	16.3	17.5132	18.7517	21.9634	20.7427	21.8016	20.4082	16.4927	15.6601	down_down	production	0.0941491	0.0785557	0.114744	0.0547969
FBtr0310024;FBtr0088910	FBgn0033194	0.922161	0.727046	0.662646	0.618775	0.677458	0.642837	0.66446	0.663953	0.608646	0.754856	0.723319	0.657981	0.881413	0.883306	0.156615	0.123478	0.11254	0.105089	0.115056	0.109176	0.112848	0.112762	0.103369	0.128201	0.122845	0.111748	0.149694	0.150016	10.5701	9.25906	2.89593	17.9897	19.5841	27.5553	35.1172	42.1284	36.1807	39.9277	22.7737	20.4141	20.0432	24.1008	up_down	delayed	0.73978	0.608007	0.915478	0.021658
FBtr0078139	FBgn0086912				0.0446981	0.0571977	0.0383195	0.0480508	0.0574143	0.0620668	0.0620161	0.116216	0.13838	0.0763462	0.153936				0.00759128	0.00971415	0.00650797	0.00816069	0.00975094	0.0105411	0.0105325	0.0197375	0.0235017	0.0129662	0.0261436	88.7846	88.7024	121.478	66.4235	58.228	46.4914	49.3168	63.5807	63.1748	56.6874	46.5858	40.2355	32.5476	22.0636	down_up	delayed	0.0453249	0.0355518	0.0702537	0.000693147
FBtr0075390	FBgn0053158	0.0545534	0.0344166		0.113217	0.106014	0.104741	0.154974	0.106835	0.121532	0.129108	0.0946848	0.0933539	0.0918512	0.0776342	0.00926505	0.00584513		0.0192281	0.0180048	0.0177887	0.0263199	0.0181443	0.0206404	0.021927	0.0160808	0.0158547	0.0155995	0.013185	9.77252	9.56318	1.58644	1.16996	1.27804	2.20369	3.7073	4.40648	7.28801	8.95732	6.65989	5.21786	4.97661	4.96289	down_up	rejected
FBtr0089919;FBtr0089917	FBgn0259139	0.727183	0.731125	0.814319	2.13707	1.84153	1.82313	2.11524	2.63669	2.60181	2.50213	3.3789	3.14869	2.28276	2.91027	0.123501	0.12417	0.1383	0.362949	0.312756	0.30963	0.35924	0.447801	0.441878	0.424948	0.573853	0.534757	0.387691	0.494265	161.485	183.144	280.554	400.078	382.016	379.526	321.769	273.846	199.277	181.699	142.528	133.623	105.427	75.159	down_up	production	0.64348	0.470545	0.812393	0.061127
FBtr0078131	FBgn0024352	1.51594	1.80562	1.51049	3.94699	4.14722	4.30685	4.65989	4.56602	4.05175	3.93838	3.33893	2.99571	3.4986	2.44395	0.257458	0.306657	0.256534	0.670335	0.704341	0.731453	0.79141	0.775468	0.688127	0.668874	0.567066	0.508775	0.594184	0.415068	251.945	192.227	27.5785	43.8404	49.9835	50.4048	57.9888	70.7898	82.8548	81.82	78.6584	69.5707	60.5721	41.004	down_up	rejected
FBtr0343126;FBtr0302212;FBtr0079192	FBgn0266449	1.66824	1.60842	1.64726	1.27381	1.23507	1.0277	1.1163	1.19612	1.04521	1.12376	1.32369	1.36801	1.22785	1.57083	0.283324	0.273165	0.279761	0.216337	0.209758	0.174539	0.189586	0.203142	0.177512	0.190853	0.224808	0.232335	0.208531	0.266782	68.1321	50.5254	11.7263	29.453	31.189	45.4589	65.0835	74.2852	88.6873	91.989	123.703	133.605	129.215	109.23	down_down	production	1.69718	1.33122	2.10556	0.12012
FBtr0081249	FBgn0053116	0.0572309	0.0612569	0.128607	0.0781826	0.128107	0.115845	0.11121	0.139342	0.172409	0.12106	0.102809	0.0875149	0.134807	0.106029	0.00971978	0.0104035	0.0218418	0.0132781	0.021757	0.0196746	0.0188874	0.0236651	0.029281	0.0205602	0.0174605	0.0148631	0.0228948	0.0180074	37.9503	53.103	44.0073	63.5682	66.1168	92.5548	111.715	103.732	66.95	55.9258	26.3065	24.8028	28.4219	19.7796	down_up	production	0.0650741	0.0498224	0.0797158	0.148729
FBtr0081719	FBgn0010282	0.130285	0.0995754	0.135482	0.107426	0.0931314	0.102308	0.103018	0.119957	0.123855	0.110221	0.105932	0.123378	0.142851	0.113115	0.0221269	0.0169113	0.0230095	0.0182447	0.0158169	0.0173754	0.017496	0.0203729	0.0210348	0.0187193	0.0179908	0.0209539	0.024261	0.0192109	107.322	109.626	163.404	167.112	160.991	120.878	77.9454	49.6627	43.8257	41.4384	39.8961	38.9182	30.2389	24.4663	down_down	stationary	0.111769	0.10164	0.121898
FBtr0081717	FBgn0037439	0.0532439	0.0449557	0.0387154	0.0523872	0.0647131	0.0762096	0.0785163	0.0742698	0.125226	0.090249	0.116013	0.132471	0.121852	0.097136	0.00904265	0.00763503	0.00657522	0.00889715	0.0109905	0.012943	0.0133348	0.0126136	0.0212678	0.0153274	0.0197031	0.0224981	0.0206947	0.016497	19.1202	16.2455	7.12055	29.9625	29.7864	42.8818	50.6745	52.3713	71.6664	65.6527	53.0383	44.237	35.6197	24.8538	up_up	production	0.0506919	0.041504	0.0608302	0.125563
FBtr0331830;FBtr0075640	FBgn0036484	0.262256	0.183818	0.195818	0.165984	0.166671	0.149246	0.132478	0.121109	0.099872	0.118882	0.107606	0.117801	0.112337	0.147944	0.0445401	0.0312186	0.0332566	0.0281899	0.0283065	0.0253471	0.0224994	0.0205684	0.0169617	0.0201903	0.0182752	0.0200067	0.0190786	0.0251261	68.8997	74.8966	110.828	52.8832	39.0246	42.7087	40.161	37.2537	35.5252	33.0761	32.4035	36.6589	29.5429	31.0056	down_down	delayed	0.223138	0.180602	0.273344	0.0811039
FBtr0081246	FBgn0040268	0.0956333	0.0957894	0.100709	0.0396535	0.0529765	0.039757	0.0545456	0.0480977	0.0521725	0.0466847	0.04293	0.0428109	0.0395173	0.03634	0.0162418	0.0162684	0.0171039	0.00673454	0.00899724	0.00675211	0.00926372	0.00816865	0.00886069	0.00792868	0.007291	0.00727078	0.00671141	0.00617179	26.7757	22.5715	4.30361	9.4397	9.83123	12.36	11.3502	11.2396	7.72448	6.99891	2.23042	1.85283	2.49413	2.41735	down_down	delayed	0.0813208	0.0622613	0.105209	0.128694
FBtr0343612;FBtr0080065;FBtr0343611	FBgn0005322	0.510621	0.49975	0.469619	0.409511	0.409648	0.339931	0.299015	0.313755	0.236726	0.29173	0.307631	0.325092	0.248847	0.337609	0.086721	0.0848749	0.0797575	0.0695492	0.0695724	0.057732	0.0507831	0.0532864	0.0402042	0.0495458	0.0522464	0.0552118	0.0422628	0.0573376	72.5672	82.6043	105.031	26.1267	17.3606	13.2312	16.6068	21.2888	30.3358	33.5984	38.5106	44.2425	34.3906	35.4885	down_down	delayed	0.521293	0.420293	0.667907	0.0753735
FBtr0333598;FBtr0302503;FBtr0075444	FBgn0036566	0.0949015	0.0810553	0.0674082	0.0503673	0.0509586	0.0444307	0.039387	0.0456348	0.0508025	0.0497897	0.048648	0.0646175	0.0554647	0.0544909	0.0161175	0.013766	0.0114482	0.00855411	0.00865454	0.00754587	0.00668927	0.00775037	0.00862802	0.008456	0.00826211	0.0109743	0.00941983	0.00925444	41.2452	47.3837	49.5414	31.0963	27.3202	30.49	30.6751	26.3772	27.574	28.8148	22.6508	15.1378	22.6035	15.7241	down_down	delayed	0.087895	0.0675693	0.109869	0.138326
FBtr0334495;FBtr0310621;FBtr0300590;FBtr0082851	FBgn0004237	0.504551	0.574397	0.732062	1.54552	1.68295	1.64972	1.5329	1.77526	2.07593	1.8299	2.65121	2.45285	2.03319	2.24505	0.0856902	0.0975524	0.124329	0.262483	0.285823	0.280179	0.260339	0.3015	0.352565	0.31078	0.450267	0.416579	0.345306	0.381287	225.113	228.843	268.209	297.193	299.202	313.877	311.74	374.976	298.653	259.594	179.221	153.586	135.222	80.163	down_up	production	0.484515	0.348245	0.620785	0.0869222
FBtr0072218;FBtr0072217;FBtr0072216;FBtr0072214;FBtr0072213;FBtr0072212;FBtr0072211;FBtr0072215	FBgn0263006	0.0847964	0.103818	0.108929	0.0675213	0.0793262	0.0792247	0.0633002	0.116413	0.0745332		0.0660421	0.0573128	0.0720001		0.0144014	0.0176319	0.0184999	0.0114675	0.0134723	0.0134551	0.0107506	0.019771	0.0126583		0.0112162	0.0097337	0.0122281		63.9851	78.1838	48.5112	27.6821	27.4133	38.7208	58.9441	76.1481	77.1874	82.0378	72.7768	90.954	77.8317	97.3939	up_up	production	0.0902336	0.0735968	0.1111	0.0535846
FBtr0071897	FBgn0010078	2.69414	3.23257	3.62583	4.0998	3.84379	3.83419	3.9032	3.41424	4.40677	3.47195	4.43761	4.26646	4.54611	3.69507	0.457558	0.549002	0.61579	0.696287	0.652809	0.651178	0.662898	0.579856	0.748422	0.589656	0.753659	0.724592	0.772087	0.62755	1344.15	1206.79	1509.43	2709.3	2688.9	2589.12	2590.67	2258.45	2293.14	2428.42	3597.98	3026.93	2881.92	2968.31	up_up	production	3.35628	2.87381	3.85972	0.000693147
FBtr0346190;FBtr0308839;FBtr0074415	FBgn0030809	0.0791037	0.0558453	0.0580154	0.172085	0.168572	0.152706	0.210542	0.196514	0.265716	0.172403	0.168016	0.123788	0.182297	0.137765	0.0134345	0.00948446	0.00985302	0.029226	0.0286294	0.0259348	0.0357573	0.0333749	0.0451277	0.02928	0.0285349	0.0210235	0.0309604	0.0233973	32.179	53.7366	46.0138	27.1027	24.8814	28.4757	30.5764	33.6548	30.7818	31.0462	19.6621	21.2956	19.7142	20.4298	down_up	delayed	0.0887382	0.066831	0.112587	0.641388
FBtr0070389	FBgn0003116	0.059362	0.0444288	0.0466535	0.0840489	0.0566942	0.0881394	0.100668	0.0626835	0.0721777	0.0577851	0.0641706	0.0572738	0.059198	0.0527872	0.0100817	0.00754554	0.00792338	0.0142744	0.00962863	0.0149691	0.0170969	0.0106458	0.0122583	0.00981391	0.0108984	0.00972707	0.0100539	0.00896509	26.574	29.186	30.7301	18.72	17.5402	11.3885	7.07594	5.07404	5.13972	5.53859	5.59322	5.71347	4.67296	4.48516	down_up	delayed	0.0533157	0.04032	0.0666446	0.10135
FBtr0074558	FBgn0030915				0.0527872	0.0434257	0.0411463	0.048527	0.0568347	0.0626132	0.0510562	0.0664226	0.0724607	0.0630699	0.0692524				0.00896509	0.00737518	0.00698806	0.00824156	0.0096525	0.0106339	0.00867111	0.0112809	0.0123063	0.0107114	0.0117614	29.6627	29.3481	41.4922	45.7449	42.1794	35.4645	28.766	26.0255	19.3295	14.5883	12.2186	13.1456	10.5174	7.72655	down_up	production	0.0340748	0.0140558	0.0485565	0.000693147
FBtr0302495;FBtr0088579	FBgn0033381	0.0604021	0.0630387		0.185506	0.161361	0.161802	0.18832	0.167608	0.204426	0.158457	0.137033	0.157587	0.123895	0.10511	0.0102584	0.0107061		0.0315053	0.0274047	0.0274796	0.0319832	0.0284656	0.0347186	0.0269115	0.023273	0.0267637	0.0210417	0.0178513	36.8934	35.1231	46.5956	55.9497	57.9954	44.1907	33.9672	17.6777	16.4006	17.0453	27.908	33.0489	24.115	43.2159	down_up	delayed	0.0604021	0.0403939	0.0811654	0.189847
FBtr0343185;FBtr0073691	FBgn0030433	0.381696	0.455002	0.421338	0.305521	0.332703	0.266026	0.233539	0.273745	0.263659	0.366265	0.286463	0.266971	0.251792	0.295619	0.0648252	0.077275	0.0715577	0.0518881	0.0565044	0.0451804	0.039663	0.0464913	0.0447784	0.0622045	0.0486513	0.0453409	0.0427629	0.0502064	32.7376	25.9232	18.3569	27.8994	26.0731	29.0493	29.8344	26.4719	32.2359	33.6839	60.0727	62.2979	43.7386	54.3268	up_down	production	0.390701	0.301573	0.493261	0.0958172
FBtr0075352;FBtr0075351;FBtr0075353	FBgn0040512	0.0563956	0.0518622	0.047922	0.0827258	0.0709385	0.0764672	0.0811821	0.0785027	0.0955923	0.0620395	0.084367	0.100342	0.0926162	0.0948429	0.00957792	0.00880799	0.00813882	0.0140497	0.0120478	0.0129868	0.0137875	0.0133325	0.0162349	0.0105364	0.0143284	0.0170416	0.0157294	0.0161076	47.4857	38.2319	27.8834	23.2943	24.894	33.6686	48.2592	64.4056	94.6523	101.599	147.378	131.114	98.8243	90.5184	down_up	production	0.0597282	0.0513289	0.0681275	0.000693147
FBtr0070638	FBgn0000221		0.0307471		0.0237436	0.0259797	0.0315018	0.0195185		0.028151	0.0163457	0.0225508	0.0210068	0.0222277	0.0233658		0.00522192		0.00403249	0.00441225	0.00535009	0.00331492		0.00478101	0.00277607	0.00382991	0.00356768	0.00377502	0.00396832	11.2355	12.7112	12.6064	12.6496	11.9543	12.8632	9.63597	8.96482	7.89784	8.03222	5.58438	5.42046	5.45027	2.61749	down_down	stationary	0.0224609	0.0201446	0.0247772
FBtr0071843;FBtr0346637;FBtr0339537	FBgn0022986	0.174025	0.158059	0.349416	0.581208	0.607241	0.747499	0.721621	0.94357	0.9496	0.98664	1.10752	1.27715	0.923801	1.2895	0.0295554	0.0268439	0.0593428	0.0987092	0.103131	0.126951	0.122556	0.160251	0.161275	0.167566	0.188095	0.216904	0.156893	0.219002	26.6306	23.69	37.7046	76.3874	84.3272	70.8578	54.2523	46.9824	48.284	40.2183	33.2523	28.0162	21.8599	17.7064	down_up	production	0.153091	0.110034	0.194234	0.0763493
FBtr0079719	FBgn0263852	0.874895	0.910881	1.01986	0.841602	0.822399	0.582945	0.608588	0.700486	0.624259	0.595552	0.673262	0.737272	0.574338	0.667407	0.148587	0.154699	0.173207	0.142933	0.139672	0.0990041	0.103359	0.118967	0.106021	0.101145	0.114343	0.125214	0.0975425	0.113349	104.938	106.46	175.031	162.347	162.884	139.112	124.911	126.332	152.512	140.331	174.986	184.006	127.843	97.0813	up_down	production	0.945566	0.715084	1.19969	0.201997
FBtr0086947	FBgn0010409	5.17314	6.95939	6.34992	6.68812	6.87293	6.88113	7.35243	7.22246	7.17308	7.38092	7.39048	7.84597	8.36918	7.13913	0.878578	1.18194	1.07844	1.13587	1.16726	1.16865	1.2487	1.22662	1.21824	1.25354	1.25516	1.33252	1.42138	1.21247	1455.4	1129.13	1398.02	2268.45	2215.65	2070.56	2072.9	1972.46	2091.76	2178.8	2541.33	3187.37	2285.26	2350.24	down_up	production	6.29218	5.38768	7.31466	0.000693147
FBtr0346155;FBtr0083728;FBtr0083727	FBgn0016120	6.50156	6.01797	4.98931	6.30055	5.99357	5.03497	4.59598	5.84584	6.08978	6.71954	6.81419	8.0263	7.1926	7.77669	1.10419	1.02206	0.847357	1.07005	1.01792	0.855113	0.780555	0.992826	1.03426	1.14121	1.15729	1.36314	1.22155	1.32075	197.73	165.844	187.511	135.314	136	90.3582	85.0956	76.8608	100.157	107.864	171.866	289.053	161.87	247.01	up_up	production	5.16015	4.241	6.0793	0.000693147
FBtr0086945	FBgn0028382	0.0477932	0.0485699	0.0832644	0.098463	0.109175	0.102989	0.0981879	0.12009	0.117393	0.102688	0.113894	0.127186	0.104255	0.117061	0.00811694	0.00824885	0.0141412	0.0167224	0.0185417	0.017491	0.0166757	0.0203954	0.0199374	0.01744	0.0193431	0.0216005	0.0177061	0.019881	33.4388	27.8404	17.268	72.1207	79.6657	89.6478	76.7877	57.7361	42.0483	36.9779	32.7309	26.7736	22.9051	14.9835	down_up	rejected
FBtr0345935;FBtr0088788	FBgn0021995			0.0586098	0.225335	0.184071	0.233402	0.310082	0.366831	0.439624	0.446025	0.723397	0.860376	0.711063	1.10455			0.00995397	0.0382696	0.0312617	0.0396398	0.0526627	0.0623006	0.0746633	0.0757504	0.122858	0.146122	0.120763	0.187591	34.0995	40.0933	58.2793	84.6594	81.6798	76.0891	67.1723	68.1867	64.9028	61.7328	46.889	37.7842	33.6896	19.961	down_up	production	0.00189969		0.0250759	0.000693147
FBtr0070418	FBgn0000377	0.210766	0.201368	0.286	0.320617	0.319807	0.301675	0.337794	0.377227	0.353118	0.324075	0.399752	0.445556	0.377898	0.409589	0.0357954	0.0341992	0.0485727	0.0544518	0.0543142	0.0512348	0.0573691	0.0640662	0.0599716	0.0550391	0.0678916	0.0756708	0.0641802	0.0695624	30.1367	32.7724	48.9169	61.6881	58.3779	55.0222	51.685	52.0541	39.7324	35.6103	26.6748	25.1796	21.9092	16.1284	down_up	production	0.22443	0.178142	0.268615	0.031112
FBtr0086940	FBgn0034232				0.0550939	0.0515476	0.0607671	0.0612741	0.0866035	0.121066	0.123394	0.164936	0.220426	0.135127	0.191825				0.00935685	0.00875456	0.0103203	0.0104065	0.0147083	0.0205611	0.0209566	0.0280119	0.037436	0.0229492	0.0325785	55.5896	48.9439	66.9549	86.5184	87.7579	73.7923	67.9819	69.2728	75.5549	69.9589	80.5798	57.7322	59.7776	37.0647	down_up	production	0.0228682		0.0380184	0.000693147
FBtr0087498	FBgn0010638	1.15408	1.23384	1.43073	1.33265	1.08406	1.34168	1.00768	1.28644	1.12243	1.37109	1.65846	2.17446	1.70032	1.80902	0.196003	0.209549	0.242988	0.22633	0.184111	0.227864	0.171139	0.218481	0.190627	0.232859	0.281663	0.369299	0.288773	0.307234	146.658	100.828	39.9952	141.323	169.31	208.317	259.741	294.686	412.346	422.068	610.909	676.514	460.178	385.784	up_up	production	1.28166	1.02132	1.57404	0.0518454
FBtr0086554;FBtr0086553;FBtr0086552	FBgn0261439	5.79705	5.38254	5.41748	4.24634	4.89407	4.05058	3.45421	4.06621	3.36857	4.40404	3.54568	3.89369	3.89481	4.89271	0.98454	0.914142	0.920075	0.721175	0.831183	0.687928	0.586644	0.690583	0.5721	0.747958	0.602178	0.661284	0.661473	0.830951	55.2386	54.2021	22.1732	16.7054	17.8601	19.0298	23.6841	22.0569	33.0312	45.5821	66.4686	101.861	71.4278	91.5027	down_down	production	5.30571	4.31089	6.44976	0.0771838
FBtr0333887;FBtr0076570	FBgn0035923	0.036987	0.0320289	0.0375995	0.0342997	0.0287624	0.0274672	0.0290856	0.020119		0.0141159			0.0183901		0.00628166	0.00543961	0.0063857	0.00582527	0.00488485	0.00466487	0.00493973	0.0034169		0.00239736			0.00312328		14.129	12.5095	1.92621	4.11585	4.63453	3.60518	3.82471	3.86081	4.93337	5.53672	4.14909	3.90316	3.55022	2.44319	down_down	production	0.0367371	0.0295045	0.0443141	0.142713
FBtr0075171	FBgn0052190	0.762057	0.596996	0.482674	0.493427	0.512377	0.549768	0.432461	0.491593	0.536752	0.505995	0.620492	0.508279	0.717816	0.572465	0.129424	0.101391	0.0819748	0.083801	0.0870193	0.0933697	0.0734469	0.0834895	0.091159	0.0859355	0.105381	0.0863233	0.12191	0.0972243	42.8719	56	91.0473	92.2536	85.6684	65.1449	63.254	69.8064	82.7689	86.3851	74.8741	70.3708	67.5414	47.1022	up_down	production	0.512347	0.430691	0.903011	0.000693147
FBtr0075170	FBgn0036754				0.111835	0.103121	0.122442	0.102419	0.112003	0.145118	0.162505	0.200562	0.218649	0.141254	0.279176				0.0189934	0.0175136	0.0207948	0.0173942	0.0190219	0.0246461	0.0275989	0.0340623	0.0371341	0.0239899	0.0474137	21.3527	23.5868	32.9684	29.7411	28.2803	26.7947	26.28	28.9688	33.7467	29.2945	22.466	17.6192	14.3006	8.90617	up_down	production	0.0794421	0.0347559	0.10675	0.000693147
FBtr0331432;FBtr0331431;FBtr0331430;FBtr0070921	FBgn0003139	0.120703	0.135064	0.0800366	0.19565	0.170274	0.176466	0.209314	0.184309	0.207133	0.141348	0.155226	0.1614	0.135616	0.140718	0.0204995	0.0229386	0.013593	0.0332281	0.0289184	0.02997	0.0355488	0.0313021	0.0351783	0.0240058	0.0263627	0.0274113	0.0230324	0.0238987	57.8682	58.6956	51.7576	31.0234	28.765	30.4437	30.2982	34.3094	36.1699	34.8965	32.4924	28.5607	26.6057	20.4732	down_up	delayed	0.143971	0.108428	0.180864	0.50745
FBtr0082718;FBtr0082717	FBgn0038111	0.313486	0.217983	0.297871	0.200903	0.233149	0.197513	0.18845	0.263846	0.231373	0.292194	0.29807	0.278055	0.194241	0.286018	0.0532407	0.0370211	0.0505889	0.0341203	0.0395967	0.0335446	0.0320054	0.0448102	0.0392951	0.0496247	0.0506227	0.0472234	0.0329888	0.0485757	29.9073	32.1985	32.7119	31.4833	32.0825	31.1662	32.1331	33.2551	33.7144	34.1575	31.8245	28.8577	26.7534	25.5184	up_down	production	0.311094	0.182768	0.419977	2.7168
FBtr0302387;FBtr0111252	FBgn0040011	0.400374	0.52754	0.685342	0.535542	0.61091	0.503127	0.470829	0.49616	0.456836	0.389572	0.439077	0.317192	0.356262	0.330989	0.0679974	0.0895946	0.116395	0.0909535	0.103754	0.0854483	0.079963	0.084265	0.0775866	0.0661628	0.0745705	0.0538701	0.0605055	0.0562134	140.819	158.166	195.681	91.7555	62.758	50.7718	47.6399	52.1822	55.3115	49.2455	45.3735	41.1346	35.4853	29.5713	down_down	production	0.42902	0.302996	0.552364	0.116708
FBtr0343857;FBtr0343856;FBtr0343858;FBtr0081321	FBgn0032820	0.0708897	0.0641745	0.0732842	0.159316	0.136643	0.173529	0.182309	0.170131	0.158892	0.145009	0.20169	0.244831	0.229864	0.294581	0.0120395	0.010899	0.0124462	0.0270574	0.0232067	0.0294712	0.0309624	0.0288942	0.0269854	0.0246276	0.0342539	0.0415807	0.0390389	0.0500301	26.0314	20.3212	22.428	20.4788	19.5575	13.4748	18.6031	13.047	32.2659	64.9841	170.705	252.765	172.127	169.818	down_up	rejected
FBtr0342945;FBtr0080864;FBtr0080863;FBtr0080862	FBgn0020414	0.0971301	0.0711766	0.0529687	0.0447939	0.0516221	0.0428285		0.0355924	0.0386274	0.0390636	0.0606227	0.0550354	0.0565069	0.0647267	0.0164961	0.0120882	0.00899592	0.00760755	0.00876722	0.00727376		0.00604482	0.00656027	0.00663435	0.0102958	0.00934691	0.00959682	0.0109928	2.22794	2.3862	2.48604	1.36559	1.18961	0.983391	1.67561	1.73597	6.11751	8.09872	10.5872	17.1701	13.0546	23.356	up_down	production	0.0673543	0.052831	0.0841929	0.0950833
FBtr0074159;FBtr0303567	FBgn0045073	0.511167	0.68983	0.777845	0.727749	0.689011	0.743498	0.627147	0.744435	0.66007	0.638271	0.537025	0.56099	0.444171	0.475551	0.0868138	0.117157	0.132105	0.123597	0.117018	0.126272	0.106511	0.126431	0.112103	0.1084	0.0912054	0.0952755	0.0754355	0.0807651	72.9033	94.8216	148.931	68.5165	65.8244	22.8689	21.4526	24.7946	28.5221	27.9974	26.561	25.4245	26.4528	22.7706	down_up	production	0.566103	0.410425	0.712936	0.074587
FBtr0330675;FBtr0077843	FBgn0031398	0.249571	0.286449	0.291472	0.18341	0.206028	0.197207	0.160042	0.144256	0.123041	0.161796	0.0997198	0.110902	0.104491	0.0701891	0.0423857	0.0486489	0.0495021	0.0311493	0.0349907	0.0334926	0.0271806	0.0244996	0.0208966	0.0274786	0.0169359	0.018835	0.0177462	0.0119205	63.0421	62.0825	89.1629	90.5291	96.7564	62.8058	35.1667	23.645	21.3808	17.9733	15.2218	14.3234	13.2299	9.63211	down_down	degradation	0.255293	0.216999	0.29598	0.0602136
FBtr0078629	FBgn0028690	1.27227	1.20348	1.39707	3.15445	3.18253	3.32905	3.44168	3.28173	3.33967	3.17461	2.97128	2.75792	3.02518	2.48277	0.216075	0.204392	0.237271	0.535735	0.540504	0.565389	0.584516	0.557351	0.567192	0.539158	0.504626	0.46839	0.51378	0.42166	217.217	200.01	109.072	65.856	66.2971	74.9063	79.0153	82.7797	75.1645	68.4604	63.4779	64.2963	45.475	40.0508	down_up	delayed	1.46909	1.10641	1.84554	0.464511
FBtr0339467;FBtr0088253	FBgn0027499	0.0334584	0.0346012	0.136432	0.123862	0.112348	0.105424	0.136988	0.123335	0.1561	0.142127	0.1449	0.156281	0.170165	0.185913	0.00568239	0.00587648	0.0231709	0.0210361	0.0190806	0.0179047	0.0232654	0.0209466	0.0265111	0.024138	0.024609	0.026542	0.0288998	0.0315745	52.1913	53.1625	32.8292	35.5937	35.5224	42.0325	48.7247	41.87	34.442	35.6694	22.0392	19.3648	17.5375	16.001	down_up	rejected
FBtr0339663;FBtr0079431	FBgn0000053	0.351207	0.306854	0.260734	0.56099	0.524125	0.613057	0.628318	0.585657	0.563273	0.561517	0.484958	0.464057	0.468057	0.413254	0.0596471	0.0521145	0.0442816	0.0952755	0.0890146	0.104118	0.10671	0.0994648	0.0956632	0.0953649	0.0823626	0.0788129	0.0794923	0.0701849	13.3964	15.7048	13.3295	6.00438	4.83946	5.19057	6.46746	6.83796	9.80434	13.9226	16.4491	18.5887	15.1322	10.7625	down_up	rejected
FBtr0334100;FBtr0076292	FBgn0011802	0.042082	0.0557594	0.0799234	0.0925459	0.107618	0.0880672	0.126023	0.0862815	0.051747	0.0568074	0.0487674	0.0471914	0.0866582	0.0368002	0.00714698	0.00946987	0.0135738	0.0157175	0.0182772	0.0149568	0.021403	0.0146536	0.00878844	0.00964786	0.0082824	0.00801473	0.0147175	0.00624995	34.4909	40.5315	24.0763	15.0152	16.8805	15.5021	14.5996	13.692	10.9706	9.34861	6.00117	4.32922	4.5123	2.71898	down_up	rejected
FBtr0071093	FBgn0260858	0.230426	0.277404	0.170059	0.290957	0.272259	0.29278	0.284158	0.241806	0.237485	0.272501	0.228998	0.235032	0.292075	0.281986	0.0391343	0.0471127	0.0288819	0.0494146	0.0462391	0.0497241	0.0482598	0.0410669	0.0403331	0.0462802	0.0388917	0.0399165	0.0496045	0.0478909	70.2023	72.8284	95.8213	64.8943	58.8184	45.682	45.8866	50.1707	56.2295	49.1673	49.5308	54.1219	39.8197	39.6098	down_up	production	0.218946	0.155999	0.265472	0.0346593
FBtr0071090	FBgn0010292	0.0344531	0.0335534	0.0620239	0.0858092	0.081065	0.11108	0.0992768	0.114249	0.166101	0.18091	0.236915	0.295645	0.244388	0.321401	0.00585132	0.00569853	0.0105338	0.0145734	0.0137676	0.0188652	0.0168606	0.0194034	0.0282098	0.0307247	0.0402364	0.0502107	0.0415054	0.054585	48.2298	59.3284	62.1405	46.4799	38.9621	50.8615	52.8724	59.3961	60.513	55.2991	47.7046	43.953	35.1918	26.1868	down_up	production	0.0284005	0.0204129	0.0363881	0.000693147
FBtr0071091	FBgn0029975	1.56894	1.26563	1.00307	0.255515	0.192588	0.0296474	0.0123423	0.0196932	0.0241948	0.0570708	0.151006	0.229813	0.129126	0.373499	0.26646	0.214948	0.170356	0.0433953	0.0327081	0.00503515	0.00209615	0.00334458	0.00410911	0.0096926	0.0256461	0.0390303	0.02193	0.0634331	56.8202	62.0129	57.7112	14.5648	12.3677	10.4455	14.0294	23.8903	54.6192	63.4671	77.9225	77.9533	71.4252	74.0206	down_down	rejected
FBtr0302442;FBtr0085393;FBtr0085392	FBgn0029176	12.5993	13.7453	12.4996	13.5423	13.7049	14.9978	13.9328	13.0441	12.8265	13.3271	10.826	10.6903	14.2966	9.10081	2.1398	2.33442	2.12287	2.29995	2.32756	2.54714	2.36628	2.21534	2.17838	2.2634	1.83862	1.81559	2.42806	1.54563	919.796	856.768	1132.93	1367.1	1336.54	1126.26	910.962	779.696	711.531	711.071	660.82	843.175	651.006	598.288	down_down	production	12.9385	9.78475	15.6475	0.137712
FBtr0081409	FBgn0032882	0.117733	0.163726	0.136253	0.113158	0.114194	0.117194	0.112596	0.0942048	0.0969584	0.093914	0.0944565	0.0796833	0.0790901	0.08135	0.0199951	0.0278064	0.0231404	0.0192182	0.0193942	0.0199036	0.0191227	0.0159992	0.0164669	0.0159498	0.016042	0.013533	0.0134322	0.013816	41.5871	45.7562	56.966	22.0971	17.7445	16.9801	16.0493	15.2717	11.9174	11.0568	10.6319	12.2863	10.6016	10.5269	down_down	degradation	0.130303	0.110757	0.15107	0.0272394
FBtr0331970;FBtr0086062	FBgn0033029	0.259988	0.369643	0.451352	0.334718	0.321768	0.332894	0.342214	0.354232	0.378185	0.345836	0.305096	0.272896	0.345758	0.245051	0.044155	0.0627782	0.0766552	0.0568468	0.0546473	0.0565369	0.0581198	0.0601608	0.0642289	0.058735	0.0518158	0.0463471	0.0587217	0.0416181	85.0699	81.5347	49.9355	77.1515	81.9108	102.003	107.231	116.971	107.567	104.634	84.3746	70.6008	64.4918	48.0256	down_up	stationary	0.317384	0.288621	0.346147
FBtr0301042;FBtr0301041	FBgn0051368	0.30793	0.181275	0.36637	0.740434	0.717035	0.631558	0.75064	0.84689	0.84287	0.734638	0.977702	0.927762	0.871792	1.02144	0.0522971	0.0307867	0.0622224	0.125751	0.121777	0.10726	0.127485	0.143831	0.143149	0.124767	0.166048	0.157566	0.14806	0.173475	17.2427	18.1601	10.401	41.8036	42.8302	44.1972	40.1591	28.2956	21.5991	19.97	12.6068	11.4301	9.80146	5.91192	down_up	rejected
FBtr0302964;FBtr0071327	FBgn0030121				0.0187613	0.0180849	0.0208553	0.0242436	0.0260798	0.0237409	0.022996	0.0264641	0.0291642	0.0207353	0.023158				0.00318632	0.00307145	0.00354196	0.0041174	0.00442925	0.00403202	0.00390551	0.00449451	0.00495309	0.00352157	0.00393302	35.7897	36.6375	23.3099	18.9911	20.6436	18.7837	17.1011	16.4507	14.1505	11.8786	9.68921	9.20233	7.97183	5.93107	down_up	production	0.00790803		0.0219448	0.0718129
FBtr0076604	FBgn0035877				0.0186237	0.0211787	0.0302785	0.0226824	0.0230258		0.0278149	0.0258657	0.0190014	0.0226543	0.0279092				0.00316296	0.00359688	0.00514234	0.00385225	0.00391058		0.00472393	0.00439289	0.00322709	0.00384748	0.00473994	17.8746	20.7886	15.7097	28.7955	35.4415	25.8808	21.1828	17.8714	16.8303	16.2182	19.3854	22.5138	16.831	23.8458	down_up	production	0.0163154		0.0251869	0.13679
FBtr0340319;FBtr0302491;FBtr0081181	FBgn0086710	0.787017	1.13033	1.0744	2.51624	2.38997	2.14185	1.91864	1.81009	2.44067	2.00464	2.68569	2.31371	2.79363	2.12921	0.133663	0.191969	0.18247	0.427344	0.4059	0.363761	0.325851	0.307416	0.414511	0.340457	0.456123	0.392947	0.474455	0.361613	516.448	410.504	523.499	1235.14	1208.28	1133.76	1160.46	1071.22	1136.17	1172.93	1615.79	1363.5	1219.02	1290.38	up_up	production	0.787176	0.521504	1.05285	6.93147
FBtr0306106;FBtr0078849	FBgn0004436				0.0738463	0.0529063	0.0664187	0.0636553		0.0668734	0.0402486	0.0499048	0.0433827	0.0507186	0.0446551				0.0125417	0.00898531	0.0112802	0.0108109		0.0113574	0.0068356	0.00847556	0.00736789	0.00861377	0.00758399	56.3536	56.0481	72.1981	44.3505	37.6509	34.568	42.549	56.5853	70.6502	69.4039	80.0205	93.0057	75.117	85.3571	down_up	production	0.0745274	0.0537994	0.119244	0.0637271
FBtr0076603	FBgn0011762	0.24468	0.271666	0.263721	0.25106	0.194137	0.2591	0.267503	0.239862	0.246782	0.184106	0.153576	0.153163	0.188394	0.106417	0.0415552	0.0461383	0.044789	0.0426386	0.0329712	0.0440042	0.0454313	0.0407368	0.0419121	0.0312676	0.0260826	0.0260123	0.0319958	0.0180734	38.6701	38.1354	28.8998	32.0179	31.7847	33.9122	26.3977	15.8931	12.2676	11.4536	6.86004	6.13614	5.90948	5.36872	down_down	production	0.245217	0.186212	0.301923	0.0881085
FBtr0304931;FBtr0080956	FBgn0026150	1.26569	1.13258	1.00534	1.90342	1.56898	1.78597	1.82514	1.8847	1.83905	1.71533	1.48136	1.33981	1.53184	1.32086	0.214958	0.192351	0.170741	0.323266	0.266467	0.30332	0.309972	0.320087	0.312335	0.291322	0.251585	0.227546	0.26016	0.224328	73.7649	71.0435	100.724	104.118	98.0114	66.9163	34.8122	7.64917	4.54573	4.29953	6.09762	8.34423	7.60016	13.6174	down_up	production	1.02347	0.742012	1.30492	0.033071
FBtr0071135;FBtr0071136	FBgn0261592	3.68697	4.12829	4.78323	6.42662	6.67271	6.49765	6.54664	6.63251	6.61221	5.91102	7.27105	7.22128	6.81283	5.68386	0.626174	0.701126	0.812357	1.09146	1.13326	1.10353	1.11185	1.12643	1.12298	1.0039	1.23488	1.22642	1.15705	0.965316	913.782	813.754	1109.52	1807.57	1789.35	1710.43	1662.83	1548.78	1621.25	1562.52	1790.68	2086.49	1613.55	1549.7	up_up	production	3.69878	2.45044	4.99335	4.00831
FBtr0074571;FBtr0074570;FBtr0074575;FBtr0074574;FBtr0340422;FBtr0340421	FBgn0052549	0.534507	0.49895	0.460115	0.466418	0.41197	0.431447	0.400271	0.390339	0.37527	0.400887	0.358088	0.331924	0.371618	0.320314	0.0907778	0.084739	0.0781434	0.0792139	0.0699668	0.0732745	0.0679798	0.0662931	0.0637337	0.0680845	0.0608157	0.0563721	0.0631136	0.0544004	23.4302	23.7356	15.1588	6.99644	6.56254	7.86482	13.8413	27.0978	36.8592	31.3126	30.9428	41.7622	33.2554	29.6211	down_down	production	0.507354	0.415396	0.616752	0.0459117
FBtr0337007;FBtr0080134;FBtr0080133;FBtr0337006	FBgn0021953	0.0749587	0.0814124	0.0649804		0.0181415	0.0272958	0.0236047	0.0707999	0.114739	0.089765	0.197361	0.194896	0.147058	0.219529	0.0127306	0.0138266	0.0110359		0.00308106	0.00463577	0.00400889	0.0120243	0.0194866	0.0152452	0.0335188	0.0331001	0.0249756	0.0372836	0	0	0	0	0	0	0	0	0	0	0	0	0	0	up_up	rejected
FBtr0300597;FBtr0300596;FBtr0340016	FBgn0020236				0.0177434		0.019015	0.0231578	0.0236585	0.0283766	0.0195423	0.0302134	0.0232592	0.0310102	0.0390474				0.00301344		0.00322941	0.00393299	0.00401803	0.00481932	0.00331896	0.00513127	0.00395022	0.0052666	0.0066316	60.491	53.0704	18.7958	38.6813	42.5271	55.4028	62.775	54.586	48.9008	48.353	62.9138	108.23	66.641	71.2703	down_up	production	0.0178986	0.0102917	0.0366921	0.0874196
FBtr0089549	FBgn0026309	0.0815939	0.069992	0.0624942	0.115116	0.0969506	0.110797	0.110211	0.0936739	0.0820506	0.0767814	0.0642603	0.0675916	0.0621039	0.0669105	0.0138575	0.0118871	0.0106137	0.0195506	0.0164656	0.0188171	0.0187177	0.0159091	0.013935	0.0130401	0.0109136	0.0114794	0.0105474	0.0113637	27.9257	15.7482	2.22343	0.96934	0.828138	1.12769	1.15478	1.56859	2.89712	3.74233	7.94671	8.66622	5.22894	4.35954	down_down	production	0.0848621	0.0721328	0.0973262	0.0118046
FBtr0113748	FBgn0039959	1.80469	1.68674	1.89147	2.69182	2.51589	2.49797	2.92425	2.55154	2.52416	2.3633	2.29242	1.93768	2.52787	1.94405	0.306498	0.286466	0.321237	0.457164	0.427285	0.424242	0.496638	0.43334	0.42869	0.401369	0.389331	0.329086	0.42932	0.330166	66.2315	93.2107	114.271	40.2453	24.5904	21.9817	21.4436	28.1798	31.2867	37.0281	36.8404	35.0896	34.052	30.2693	down_up	production	1.65499	1.14815	2.14114	0.0738279
FBtr0304138;FBtr0080036;FBtr0080035	FBgn0086347	0.056293	0.0477963			0.00987636	0.0158276	0.0223326	0.0355953	0.0488939	0.11025	0.264775	0.2061	0.205856	0.350805	0.00956049	0.00811747			0.00167735	0.00268807	0.00379286	0.00604531	0.00830387	0.0187243	0.044968	0.0350029	0.0349615	0.0595788	25.0193	30.1725	23.1378	7.57284	6.73765	8.85091	12.3032	18.3564	30.3923	34.1417	31.9244	33.7006	30.0357	35.9465	up_up	rejected
FBtr0071070	FBgn0022786	0.0728998	0.0619341	0.108092	0.055855	0.0588936	0.0437535	0.0545124	0.0370923	0.038498	0.0226488	0.0351681	0.0332855		0.03047	0.0123809	0.0105185	0.0183577	0.00948612	0.0100022	0.00743086	0.00925809	0.00629956	0.0065383	0.00384655	0.00597276	0.00565302		0.00517486	35.033	31.3888	8.15318	4.39193	4.38308	8.26854	11.5386	13.9149	12.9573	11.2748	7.757	7.33004	5.90998	4.46452	down_down	delayed	0.0767327	0.0625851	0.0918394	0.092541
FBtr0088953	FBgn0004132	0.272047	0.291984	0.232678	0.616335	0.585326	0.514504	0.528789	0.585735	0.558804	0.482772	0.660518	0.669652	0.631518	0.583003	0.0462029	0.0495889	0.0395168	0.104675	0.0994085	0.0873806	0.0898067	0.0994781	0.0949042	0.0819914	0.112179	0.11373	0.107254	0.0990141	56.488	62.6682	90.4702	85.4651	85.4142	79.5997	72.5754	64.4513	64.7229	65.1444	61.2035	53.171	54.4892	24.8378	down_up	production	0.235214	0.16612	0.301368	0.103045
FBtr0304618;FBtr0304619;FBtr0304614;FBtr0304613;FBtr0304615;FBtr0304621;FBtr0304620;FBtr0345046;FBtr0304616;FBtr0345047;FBtr0304617	FBgn0010905	0.0654683	0.0858834	0.357475	0.271793	0.25	0.213959	0.226187	0.180627	0.128351	0.141635	0.129407	0.0702008	0.103219	0.0756632	0.0111188	0.014586	0.0607117	0.0461598	0.0424587	0.0363376	0.0384144	0.0306767	0.0217984	0.0240545	0.0219777	0.0119225	0.0175301	0.0128502	41.1975	52.1414	52.4638	10.3494	5.98982	7.08581	9.83099	9.71626	11.8642	14.21	14.5821	15.9559	13.4849	16.2027	down_up	rejected
FBtr0304804	FBgn0024222				0.0176724	0.0148592	0.0216197	0.0204242	0.0186688	0.0186079	0.0225635	0.0198919	0.0178049	0.0194594	0.0203124				0.00300138	0.00252361	0.00367178	0.00346874	0.00317061	0.00316027	0.00383206	0.00337832	0.00302388	0.00330488	0.00344975	26.579	32.711	24.8124	15.2922	13.6698	17.9054	18.4638	19.4878	18.127	18.9402	12.0452	11.4281	12.3429	8.92525	down_up	production	0.0144886		0.021099	0.0484585
FBtr0073577;FBtr0073576;FBtr0073575;FBtr0073578	FBgn0030362	0.0465638	0.0386425	0.0352472	0.0753509	0.0671467	0.064315	0.0836137	0.0701852	0.0658118	0.0587004	0.0833269	0.0861703	0.0715357	0.0730403	0.00790813	0.00656282	0.00598619	0.0127972	0.0114038	0.0109229	0.0142005	0.0119199	0.0111771	0.00996935	0.0141518	0.0146347	0.0121492	0.0124048	8.5186	7.29559	5.25201	4.90888	5.08241	4.36135	5.53191	5.16419	16.4874	19.6995	29.9345	28.2889	20.255	18.3926	down_up	rejected
FBtr0071077	FBgn0027553	0.02872		0.0708839	0.0325408	0.0293217	0.0391089	0.0369046	0.0663855	0.0741859	0.0794316	0.0867128	0.111164	0.114678	0.150177	0.00487766		0.0120385	0.00552655	0.00497984	0.00664204	0.00626768	0.0112746	0.0125993	0.0134902	0.0147268	0.0188794	0.0194763	0.0255052	19.818	23.2785	28.692	35.2919	33.4485	40.8747	43.8716	40.673	29.5112	24.0096	16.9844	14.3246	12.8827	8.77565	down_up	delayed	0.0334512	0.0282244	0.0389915	0.000693147
FBtr0088530	FBgn0010342	0.215218	0.20021	0.419614	0.592507	0.635948	0.67051	0.723924	0.734189	0.875773	0.871363	0.929499	1.02659	1.081	0.946068	0.0365514	0.0340027	0.071265	0.100628	0.108006	0.113876	0.122947	0.124691	0.148737	0.147988	0.157861	0.17435	0.183591	0.160675	164.457	166.14	240.681	308.213	303.472	261.687	236.761	195.606	113.984	86.883	56.1625	52.9937	44.256	28.7146	down_up	production	0.195724	0.143123	0.247102	0.024753
FBtr0307488;FBtr0071461;FBtr0071460;FBtr0332953	FBgn0261710	0.854443	0.788169	1.36659	1.17393	1.32619	1.51022	1.38064	1.4853	1.41877	1.10336	1.07563	0.798863	1.26339	0.78893	0.145114	0.133858	0.232093	0.199374	0.225233	0.256487	0.23448	0.252255	0.240956	0.187389	0.182679	0.135675	0.214567	0.133988	50.9768	58.4781	45.5731	22.4238	20.498	25.5691	29.298	26.8385	24.6627	26.1063	20.2107	20.0556	14.8389	12.8299	down_up	delayed	0.854443	0.560728	1.14816	0.360035
FBtr0086274;FBtr0086273	FBgn0010411	4.889	5.62649	5.23832	4.64954	5.07849	4.90285	5.19539	5.53984	6.41354	6.2057	6.15965	6.14247	6.57454	5.15597	0.830321	0.955572	0.889649	0.789653	0.862504	0.832674	0.882357	0.940856	1.08924	1.05394	1.04612	1.0432	1.11658	0.875662	1656.05	1509.63	2215.02	3605.22	3718.81	3489.33	3392.21	3088.62	2999.17	3083.37	3644.13	3391.41	3295.35	3211.37	up_up	production	5.16269	4.30762	6.45336	0.0700093
FBtr0331790;FBtr0077019;FBtr0331789;FBtr0331791	FBgn0035688	0.262476	0.203105	0.225138	0.34908	0.346888	0.374073	0.410676	0.316247	0.303211	0.281106	0.237682	0.223565	0.212271	0.186969	0.0445776	0.0344942	0.0382361	0.0592858	0.0589136	0.0635306	0.069747	0.0537097	0.0514957	0.0477415	0.0403666	0.037969	0.036051	0.0317538	19.0112	13.3294	3.87294	13.54	14.9196	14.7666	16.0823	16.5617	15.4599	14.5092	11.2737	9.7479	9.26419	8.46684	down_down	production	0.219946	0.140216	0.3093	0.657756
FBtr0340322;FBtr0081185	FBgn0032731	0.05211			0.0421341	0.0357505	0.0389951	0.0458866	0.0412569	0.0568484	0.0683586	0.0965486	0.0960724	0.0684698	0.112145	0.00885008			0.00715583	0.00607166	0.00662271	0.00779313	0.00700685	0.00965482	0.0116096	0.0163973	0.0163164	0.0116285	0.0190461	52.8649	48.4023	14.6247	10.1363	11.3757	18.9002	30.1656	32.0661	69.3159	64.9648	56.47	59.0657	50.7238	73.3748	down_up	production	0.0491436	0.0337862	0.0663438	0.239108
FBtr0339780;FBtr0074447	FBgn0030833	0.0207702		0.0271088	0.0362924	0.0367001	0.0358238	0.0402306	0.0347163	0.0423992	0.0268044	0.0264582	0.0314364	0.0334369	0.0292836	0.00352751		0.00460402	0.0061637	0.00623294	0.00608413	0.00683255	0.00589603	0.00720084	0.00455231	0.00449352	0.00533899	0.00567874	0.00497337	26.5252	30.3902	23.0584	7.6425	6.0066	6.262	6.04463	5.95812	5.14741	4.79728	3.28147	2.74499	2.6902	1.93903	down_up	production	0.0206012	0.0136483	0.0274254	0.0455904
FBtr0089548	FBgn0027572	1.0705	0.78491	0.501195	0.458417	0.408198	0.347603	0.26306	0.24389	0.185072	0.196998	0.263827	0.226068	0.238076	0.314768	0.181808	0.133305	0.0851202	0.077855	0.0693261	0.0590349	0.0446767	0.0414209	0.0314317	0.0334571	0.0448069	0.0383942	0.0404336	0.0534585	16.5158	18.7374	15.1376	8.75921	9.42784	7.00684	7.41495	9.08841	9.77956	9.54082	11.6348	13.6399	12.9754	25.5511	down_down	production	0.91065	0.682987	1.17815	0.376208
FBtr0346735;FBtr0078943	FBgn0037251	0.0845368	0.0846129	0.0512865	0.0446278	0.0472546	0.0442492	0.055051	0.0594303	0.0472273	0.0580739	0.0561595	0.0709483	0.0563917	0.0681888	0.0143573	0.0143702	0.00871022	0.00757935	0.00802546	0.00751505	0.00934956	0.0100933	0.00802082	0.00986296	0.00953782	0.0120495	0.00957726	0.0115808	13.0765	13.9715	14.0256	13.9571	13.4817	17.0103	18.6849	19.6973	18.946	17.4545	17.9494	17.132	18.2538	16.8892	up_down	production	0.0891209	0.0623846	0.116414	0.681189
FBtr0077959	FBgn0031308	0.566981	0.502131	0.512123	0.409455	0.468994	0.407521	0.357267	0.390437	0.320825	0.422469	0.37051	0.381948	0.352522	0.414019	0.096293	0.0852793	0.0869762	0.0695395	0.0796514	0.0692111	0.0606762	0.0663097	0.0544872	0.0717499	0.0629254	0.0648679	0.0598705	0.0703148	11.9093	12.6913	15.1921	11.281	12.1924	7.00726	4.9691	4.42631	5.74883	6.44118	7.27945	10.3033	7.504	6.29126	down_down	degradation	0.460395	0.387019	0.538086	0.014879
FBtr0080047	FBgn0032242	2.28092	2.13395	2.24999	3.72387	3.85911	4.31661	4.36442	3.96009	4.0793	3.97025	3.08006	2.73569	3.14637	2.6879	0.387379	0.362419	0.382126	0.632442	0.655411	0.73311	0.74123	0.672559	0.692807	0.674286	0.5231	0.464614	0.534363	0.456498	130.481	129.802	154.403	140.023	137.876	123.658	95.0495	55.363	41.458	43.9434	33.3434	34.4809	30.8281	27.4884	down_up	production	1.8711	1.29808	2.43243	0.0932665
FBtr0306139;FBtr0080230	FBgn0032341	0.0785261	0.0882565	0.0932836	0.0919078	0.081873	0.0652127	0.0589756	0.0739927	0.0735145	0.0521803	0.0646721	0.0468994	0.0634114	0.0427778	0.0133364	0.014989	0.0158428	0.0156091	0.0139049	0.0110754	0.0100161	0.0125665	0.0124853	0.00886202	0.0109836	0.00796514	0.0107694	0.00726514	34.319	37.2647	25.1156	9.173	8.98404	8.53777	8.67829	8.79812	9.81351	11.0108	5.49564	4.66829	5.81288	5.23824	down_down	production	0.0815046	0.0570532	0.0990791	0.0517725
FBtr0301230;FBtr0088859	FBgn0027054	0.31968	0.38677	0.296501	0.845251	0.73456	0.827726	0.938515	0.790667	0.934339	0.712995	0.771561	0.687411	0.856687	0.627518	0.0542927	0.0656869	0.0503562	0.143553	0.124754	0.140577	0.159392	0.134283	0.158683	0.121091	0.131038	0.116746	0.145495	0.106574	58.9144	58.5449	84.0289	82.7769	79.0627	58.8952	39.6845	29.8445	30.2942	27.8215	27.633	23.2752	21.0114	15.4861	down_up	delayed	0.36268	0.274277	0.44995	0.143842
FBtr0332107;FBtr0072519	FBgn0035121	9.08949	10.8322	8.82428	11.5539	11.8016	11.5881	12.6749	11.7366	11.8363	11.84	11.5804	11.3295	13.2022	9.48234	1.54371	1.83969	1.49867	1.96225	2.00431	1.96805	2.15263	1.99327	2.01021	2.01084	1.96676	1.92414	2.24218	1.61043	249.83	267.924	313.566	190.708	173.668	157.08	159.967	176.439	214.714	240.577	257.115	270.71	203.68	171.021	down_up	production	10.472	7.39583	12.0428	0.000693148
FBtr0112761	FBgn0085484				0.103838	0.0757159	0.115906	0.139379	0.146931	0.142765	0.17188	0.192235	0.211629	0.201694	0.21005				0.0176352	0.0128592	0.0196848	0.0236714	0.024954	0.0242464	0.0291912	0.0326481	0.0359419	0.0342546	0.0356738	44.5828	42.5654	61.8318	86.8672	91.0954	94.8561	95.2738	73.135	62.4511	65.0437	52.6522	49.7353	55.1803	37.5946	up_up	production	0.0608101	0.0167228	0.0885547	0.0115937
FBtr0071472	FBgn0011770	0.445244	0.300094	0.290979	0.783446	0.751245	0.800561	0.864435	0.801263	0.835747	0.778196	0.702476	0.700779	0.650019	0.583452	0.0756178	0.0509664	0.0494182	0.133056	0.127587	0.135963	0.146811	0.136082	0.141939	0.132165	0.119305	0.119016	0.110396	0.0990903	101.238	93.2125	92.9666	55.1985	53.9275	26.0073	13.2989	6.15938	5.16043	9.53444	39.0086	54.6749	41.9886	71.8045	down_up	rejected
FBtr0076770	FBgn0035825	0.0729759	0.0731262	0.0665807	0.0749372	0.0932407	0.0770058	0.0797029	0.0785729	0.072732	0.0611203	0.0615984	0.0569967	0.0630855	0.046876	0.0123938	0.0124194	0.0113077	0.0127269	0.0158355	0.0130783	0.0135363	0.0133444	0.0123524	0.0103803	0.0104615	0.00968001	0.0107141	0.00796116	31.6654	29.7649	8.44842	7.37785	7.17127	9.04846	8.01917	5.55618	9.91638	11.3015	18.668	18.2919	16.6227	12.4036	down_down	degradation	0.0798531	0.0686237	0.0915815	0.0192515
FBtr0343158;FBtr0079290	FBgn0263916	0.296101	0.173964	0.122791	0.105293	0.065201	0.0994954	0.107959	0.117034	0.158978	0.16908	0.226997	0.278186	0.175264	0.219882	0.0502882	0.0295451	0.0208541	0.0178825	0.0110734	0.0168978	0.0183352	0.0198764	0.027	0.0287155	0.038552	0.0472456	0.0297659	0.0373436	21.2716	28.5708	38.9847	78.3375	81.773	106.466	138.271	181.743	227.754	218.89	133.318	115.794	118.367	65.9047	up_down	delayed	0.211464	0.151329	0.284815	0.244158
FBtr0332325;FBtr0079366	FBgn0031871	0.0326141	0.0404008	0.0514641	0.06387	0.0777006	0.0773493	0.0520534	0.0705462	0.0574319	0.0611613	0.0478693	0.0366905	0.0462671	0.058152	0.00553901	0.00686145	0.00874038	0.0108473	0.0131962	0.0131366	0.00884047	0.0119812	0.00975392	0.0103873	0.00812987	0.00623132	0.00785776	0.00987622	37.2765	35.9028	47.5214	25.7986	20.236	20.4407	19.8365	20.662	20.5869	19.0494	20.8182	24.463	19.5683	16.9466	down_up	production	0.0323404	0.0220319	0.0424468	0.238877
FBtr0082029	FBgn0037687	0.221699	0.228683	0.189153	0.216086	0.190923	0.189934	0.18204	0.2032	0.178084	0.186885	0.163291	0.170557	0.154634	0.163203	0.0376521	0.0388384	0.0321247	0.0366989	0.0324253	0.0322573	0.0309166	0.0345104	0.0302448	0.0317396	0.0277325	0.0289664	0.0262622	0.0277176	17.7597	16.822	20.646	15.1081	14.8741	13.0105	12.4157	11.8851	9.21528	8.01372	11.0077	9.58758	9.60246	12.1233	down_down	degradation	0.212398	0.181202	0.246249	0.0153996
FBtr0076393	FBgn0087040	2.73163	2.56144	2.42965	5.94849	5.5172	6.51951	6.46253	6.43072	6.08744	4.71687	3.88882	3.0075	3.03548	1.5683	0.463925	0.43502	0.412638	1.01026	0.937011	1.10724	1.09756	1.09216	1.03386	0.801088	0.660455	0.510777	0.51553	0.266351	403.667	272.093	17.441	2.33124	1.92131	1.383	1.19193	0.525092	0.355192	0.517282	0.404768	0.395571	0.264388	0.510796	down_up	rejected
FBtr0344620;FBtr0085264	FBgn0039565	0.0662392	0.0636885	0.0647072	0.0729349	0.0596059	0.0538098	0.0628064	0.0663992	0.0713834	0.0681439	0.0590341	0.0679058	0.072045	0.045588	0.0112497	0.0108165	0.0109895	0.0123869	0.0101231	0.00913877	0.0106667	0.0112769	0.0121234	0.0115732	0.010026	0.0115328	0.0122357	0.00774241	0	0	0	0	0	0	0	0	0	0	0	0	0	0	up_down	stationary	0.061838	0.0562339	0.067442
FBtr0084663	FBgn0051126		0.0662314	0.0843963	0.0721719	0.0779445	0.0860102	0.071202	0.0656752	0.0729447	0.0822477	0.0890488	0.0781865	0.0854482	0.0891386		0.0112484	0.0143334	0.0122573	0.0132377	0.0146075	0.0120926	0.0111539	0.0123885	0.0139685	0.0151236	0.0132788	0.0145121	0.0151388	44.2198	33.157	28.3945	34.966	41.9207	35.8799	34.3291	29.3805	32.6178	32.9795	50.0663	64.7681	45.2581	52.2978	down_down	production	0.07105	0.0588383	0.0892565	0.00555257
FBtr0088716;FBtr0339341;FBtr0088715;FBtr0301639	FBgn0086784	0.0272661	0.0261926	0.0366897			0.0322127		0.0286338	0.0261405	0.0313312	0.032855	0.022746	0.0278516	0.0308016	0.00463073	0.00444841	0.00623119			0.00547083		0.00486301	0.00443956	0.00532112	0.00557991	0.00386305	0.00473016	0.00523117	25.2573	29.7358	15.502	7.59585	9.20946	9.46304	10.3288	10.75	12.3011	13.3173	13.7728	16.6636	12.6374	18.3555	down_up	production	0.0280076	0.0206556	0.0341342	0.0634377
FBtr0078921	FBgn0263594	3.02251	3.76427	3.59255	5.71587	5.18563	5.72445	5.2715	5.26779	5.43933	5.33649	4.70107	4.4743	5.06796	4.06732	0.513326	0.639303	0.610139	0.970752	0.8807	0.97221	0.895283	0.894653	0.923787	0.90632	0.798403	0.75989	0.860714	0.690772	469.606	448.313	199.999	111.14	112.378	151.891	191.298	226.296	223.12	211.14	168.965	121.885	157.112	88.9146	down_up	production	3.03636	2.03057	4.0042	0.113714
FBtr0331410;FBtr0070384	FBgn0004654	0.648224	0.512865	0.498638	1.26944	1.04306	1.16152	1.2628	1.18388	1.21314	0.962344	0.926923	0.870602	0.808504	0.755578	0.110091	0.0871022	0.084686	0.215594	0.177148	0.197266	0.214468	0.201064	0.206032	0.163439	0.157424	0.147858	0.137312	0.128323	29.3942	27.2028	3.04996	2.92417	3.55001	3.3086	3.29929	1.93182	2.84356	3.84699	10.8036	21.1711	12.0792	18.0029	down_up	rejected
FBtr0071324	FBgn0040235				0.0485329	0.056542	0.0636866	0.0725739	0.0951844	0.0893415	0.0754778	0.0750777	0.101226	0.0834479	0.0995734				0.00824256	0.00960278	0.0108162	0.0123256	0.0161656	0.0151733	0.0128187	0.0127508	0.0171917	0.0141723	0.016911	47.4522	46.2553	65.7751	99.6871	97.8982	89.7384	72.1212	68.5554	61.1346	51.7377	45.7171	43.9197	39.8151	30.4924	down_up	production	0.0360865		0.058415	0.0513271
FBtr0078926	FBgn0037252		0.0354207	0.0493545	0.0619048	0.0627088	0.0715181	0.0481113	0.0646506	0.0357698	0.0388661	0.0393087	0.0315829	0.0358199	0.0480723		0.00601565	0.00838209	0.0105136	0.0106501	0.0121462	0.00817097	0.0109799	0.00607495	0.00660081	0.00667598	0.00536388	0.00608346	0.00816434	42.3796	55.806	83.4808	40.9763	31.2188	24.0848	35.4524	48.5814	43.1246	43.6962	27.8567	30.1332	29.4458	24.2091	down_up	production	0.0402242	0.00955325	0.0565653	0.230768
FBtr0078928	FBgn0037255				0.0845993	0.0772439	0.0704818	0.088477	0.0817149	0.0931256	0.066729	0.07692	0.0731867	0.0823472	0.0536322				0.0143679	0.0131187	0.0119703	0.0150264	0.013878	0.0158159	0.0113329	0.0130637	0.0124296	0.0139854	0.00910861	55.643	57.6381	83.3551	96.0566	90.0249	79.8495	65.4396	52.6283	41.2782	33.537	24.6311	17.6563	17.4216	9.73015	down_up	production	0.0733121	0.0284084	0.104012	0.0489708
FBtr0089553	FBgn0026316	0.058714	0.103158	0.0408887	0.155788	0.156281	0.141221	0.172194	0.141746	0.178589	0.146264	0.154379	0.173718	0.147117	0.116753	0.00997167	0.0175199	0.00694431	0.0264581	0.026542	0.0239843	0.0292445	0.0240734	0.0303306	0.0248407	0.0262188	0.0295034	0.0249855	0.0198287	130.297	122.052	139.394	72.2951	68.1182	69.5279	61.4545	47.2229	38.4913	36.6119	36.5192	51.4544	38.4511	37.725	down_up	delayed	0.0712805	0.0527921	0.0850911	0.240145
FBtr0075607	FBgn0029114				0.0397997	0.0402876	0.0447957	0.0458612	0.0468428	0.0446442	0.0584272	0.0399383	0.0399328	0.034095	0.0399988				0.00675937	0.00684223	0.00760785	0.00778882	0.00795553	0.00758213	0.00992295	0.0067829	0.00678197	0.0057905	0.00679317	4.72346	6.05181	2.7526	31.1901	35.8838	30.1297	37.1226	40.7201	36.9303	33.5928	16.217	12.9689	16.327	7.79563	up_up	production	0.0504112	0.0381234	0.0712058	0.0907602
FBtr0078439	FBgn0022936	0.0249856	0.0441712	0.0483123	0.0540089	0.0668149	0.0773688	0.0843631	0.0889415	0.103598	0.0797516	0.0697461	0.0902763	0.0824136	0.0838772	0.00424341	0.00750179	0.0082051	0.00917257	0.0113475	0.0131399	0.0143278	0.0151053	0.0175944	0.0135446	0.0118453	0.015332	0.0139967	0.0142452	61.8666	53.6501	17.3553	25.3614	25.5422	41.4584	45.5124	35.2749	26.3939	22.4756	16.1844	18.1362	15.2404	8.71076	down_up	production	0.0252202	0.0171812	0.0331015	0.108687
FBtr0076352;FBtr0076351;FBtr0076350;FBtr0076349;FBtr0076348	FBgn0263251	0.256944	0.401832	0.272831	0.398345	0.434706	0.408106	0.358445	0.49977	0.462164	0.385404	0.343551	0.322506	0.465001	0.288494	0.0436379	0.0682449	0.0463362	0.0676527	0.073828	0.0693105	0.0608764	0.0848782	0.0784914	0.0654549	0.0583469	0.0547726	0.0789733	0.0489963	0	0	0	0	0.0214429	0	0.0480583	0.0441037	0.0778886	0.0222752	0	0.047192	0.0491556	0	up_up	production	0.347025	0.304731	0.390403	0.000693147
FBtr0075356;FBtr0075355	FBgn0260960	0.376319	0.379715	0.367699	0.244825	0.182543	0.211771	0.162118	0.183874	0.135985	0.146286	0.144213	0.187957	0.150161	0.215916	0.063912	0.0644887	0.0624481	0.0415797	0.0310021	0.0359661	0.0275333	0.0312282	0.023095	0.0248443	0.0244923	0.0319216	0.0255026	0.0366701	39.3035	42.9621	44.4426	12.5538	11.298	15.7072	17.67	15.0278	21.2682	24.6656	38.6309	48.8943	44.7022	62.3427	down_down	production	0.347686	0.269456	0.438953	0.190877
FBtr0083137	FBgn0051155	0.0572484	0.0552247	0.0795975	0.112973	0.101882	0.133663	0.143953	0.135509	0.147142	0.12727	0.152956	0.184286	0.137145	0.156309	0.00972276	0.00937906	0.0135184	0.0191867	0.0173031	0.0227006	0.0244483	0.0230141	0.0249898	0.0216148	0.0259772	0.0312981	0.0232919	0.0265466	70.225	80.1979	112.512	106.258	98.9371	91.7358	83.0683	73.9078	62.7745	47.6666	44.8672	36.4639	34.3638	20.9463	down_up	production	0.0531552	0.0388698	0.0671085	0.0577022
FBtr0084377	FBgn0025781	0.388005	0.369747	0.510835	0.481172	0.440677	0.51669	0.485563	0.396982	0.421494	0.355405	0.32772	0.291648	0.387746	0.31491	0.0658967	0.0627958	0.0867575	0.0817196	0.0748422	0.0877518	0.0824653	0.0674213	0.0715842	0.06036	0.0556582	0.0495319	0.0658526	0.0534827	48.3665	47.2881	67.9494	69.4573	71.0096	45.0385	31.7911	30.6717	22.7378	20.4124	15.7851	14.191	12.6475	8.14724	down_down	production	0.407755	0.313461	0.496951	0.0651975
FBtr0087433;FBtr0339980	FBgn0033951			0.0448191	0.0803117	0.0745645	0.0787622	0.0746406	0.0795506	0.115172	0.10461	0.122129	0.152097	0.0997569	0.112333			0.00761183	0.0136397	0.0126636	0.0133765	0.0126765	0.0135104	0.0195602	0.0177665	0.0207418	0.0258314	0.0169422	0.019078	50.1411	48.2603	69.5443	78.6506	79.0977	56.2139	46.9979	49.5354	42.0521	30.96	30.4062	26.0011	22.9051	17.2575	down_up	production	0.0352736	0.0127867	0.054674	0.0275603
FBtr0300792;FBtr0070411	FBgn0023529	11.027	12.0275	11.3152	7.84617	6.92914	7.29837	6.34348	6.66939	6.50663	6.0004	6.88055	6.89635	5.70064	6.32162	1.87276	2.04269	1.92172	1.33255	1.17681	1.23952	1.07734	1.13269	1.10505	1.01908	1.16855	1.17124	0.968166	1.07363	85.5611	93.451	43.908	63.3269	63.9434	85.0411	110.163	119.454	130.925	128.169	116.198	89.268	93.5649	55.4116	up_down	production	11.9004	9.11127	14.8755	0.193039
FBtr0076808	FBgn0035811	19.1025	19.401	17.7491	13.5802	14.1875	13.1356	12.2906	13.3115	11.46	12.2194	10.978	11.5635	10.446	11.7633	3.24426	3.29497	3.0144	2.30638	2.40953	2.23088	2.08737	2.26075	1.94631	2.07527	1.86444	1.96388	1.77409	1.99781	288.63	246.887	235.324	182.004	167.992	113.078	54.3235	18.1974	19.3884	21.3656	40.0034	76.72	46.9463	113.263	down_down	delayed	18.5434	14.7188	22.7736	0.0630874
FBtr0344992;FBtr0076597	FBgn0052022	0.0986035	0.0802903	0.0970228	0.102936	0.144988	0.0992183	0.0939862	0.107091	0.108549	0.0832996	0.0856492	0.0839631	0.0971828	0.0788227	0.0167463	0.0136361	0.0164778	0.0174821	0.0246239	0.0168507	0.0159621	0.0181877	0.0184353	0.0141471	0.0145462	0.0142598	0.016505	0.0133868	33.9636	40.3253	57.8144	46.6914	43.218	38.4309	33.5785	28.0495	25.2348	21.5812	20.1613	17.6649	17.8431	14.8495	down_down	production	0.0906783	0.0688589	0.111081	0.068715
FBtr0346117;FBtr0100473	FBgn0002887	0.0331452	0.0345446	0.0480157	0.046351	0.0315952	0.0318761	0.0368416		0.030576		0.0287294	0.0318772	0.0364169	0.0357866	0.00562919	0.00586687	0.00815473	0.00787201	0.00536596	0.00541366	0.00625697		0.00519285		0.00487925	0.00541386	0.00618485	0.0060778	22.3371	16.591	3.59447	9.01571	8.85623	10.709	9.15102	6.99821	5.51037	4.82895	3.56794	3.33425	2.86342	2.10183	down_down	stationary	0.0340178	0.0305097	0.0375259
FBtr0339965;FBtr0087580	FBgn0033900	0.470029	0.502405	0.395292	0.302776	0.357832	0.311238	0.267886	0.268286	0.192816	0.252293	0.262835	0.231615	0.223036	0.283395	0.0798271	0.0853257	0.0671343	0.0514218	0.0607723	0.0528589	0.0454963	0.0455642	0.0327468	0.0428481	0.0446385	0.0393362	0.0378792	0.0481302	7.86187	7.79376	7.02379	2.20371	2.04538	1.54359	2.00564	2.58266	6.77108	7.61777	10.6053	12.5664	9.88622	8.82177	down_down	production	0.442302	0.356606	0.537673	0.106063
FBtr0072910;FBtr0072909	FBgn0035318	0.0564151	0.0948351	0.0496667	0.0963183	0.101587	0.106425	0.117258	0.13348	0.137798	0.113984	0.187034	0.148348	0.156309	0.162997	0.00958124	0.0161063	0.00843512	0.0163582	0.0172531	0.0180747	0.0199145	0.0226694	0.0234029	0.0193584	0.0317648	0.0251947	0.0265466	0.0276824	26.095	24.7795	32.7206	39.2005	39.707	38.1729	30.1101	24.6484	20.727	19.1802	15.3956	19.3133	12.8293	11.1029	down_up	production	0.053568	0.0395064	0.0671274	0.0225786
FBtr0077829	FBgn0027509	0.178798	0.115488	0.136116	0.424042	0.326161	0.451391	0.397798	0.380829	0.429983	0.38203	0.278469	0.25853	0.255498	0.18726	0.0303661	0.0196139	0.0231172	0.0720171	0.0553934	0.0766618	0.0675599	0.064678	0.073026	0.0648818	0.0472937	0.0439074	0.0433923	0.0318032	24.7557	23.4746	6.10955	16.3913	18.2713	15.4614	15.6613	15.031	14.9222	15.9891	12.5192	11.7099	10.5169	7.29161	down_up	delayed	0.20579	0.154343	0.25981	0.83112
FBtr0340488;FBtr0340489	FBgn0265630	0.0685264	0.0752241	0.107352	0.0497428	0.0536925	0.0393639	0.0836274	0.0655581	0.0844041	0.0720645	0.0935159	0.106622	0.105777	0.115705	0.0116381	0.0127756	0.0182321	0.00844805	0.00911885	0.00668536	0.0142028	0.011134	0.0143347	0.012239	0.0158822	0.0181082	0.0179647	0.0196507	38.908	32.2779	10.9456	28.0333	26.5108	27.9306	25.731	22.7065	18.8496	19.369	11.2417	11.7897	10.3285	9.30874	down_up	delayed	0.0688337	0.0524857	0.0869026	0.0583851
FBtr0332632;FBtr0332631;FBtr0332630	FBgn0040010				0.0702789	0.078247	0.0655737	0.0804913	0.0885004	0.121038	0.079857	0.09504	0.098383	0.0898021	0.0651346				0.0119358	0.013289	0.0111367	0.0136702	0.0150304	0.0205565	0.0135625	0.0161411	0.0167088	0.0152515	0.0110621	21.5117	20.5231	26.8926	37.4846	41.001	42.4177	39.5535	47.218	47.0878	38.3599	29.9695	18.6202	28.0147	14.3279	up_up	production	0.0700742	0.0350371	0.09679	0.131303
FBtr0345519;FBtr0086987	FBgn0034200	0.322904	0.230602	0.150165	0.0806103	0.097657	0.0877256	0.0604451	0.0800112	0.0268776	0.0836059	0.0540772	0.0477464	0.130913	0.0754466	0.0548402	0.0391642	0.0255032	0.0136904	0.0165855	0.0148988	0.0102657	0.0135887	0.00456474	0.0141992	0.00918417	0.00810899	0.0222336	0.0128134	2.10981	0.692033	1.81699	1.4941	1.52786	1.98885	4.32256	3.95875	7.93208	12.5761	33.153	50.603	37.8248	58.6493	up_down	rejected
FBtr0334899;FBtr0078868	FBgn0010750	0.120158	0.100112	0.189452	0.23632	0.285374	0.302034	0.287762	0.261532	0.294915	0.222757	0.330076	0.374206	0.279236	0.350346	0.020407	0.0170025	0.0321754	0.0401353	0.0484663	0.0512958	0.048872	0.0444171	0.0500867	0.0378318	0.0560583	0.0635531	0.0474239	0.0595009	56.5861	59.4724	84.8794	113.526	106.083	98.7652	81.2508	64.3798	47.3293	42.4276	30.2639	24.5582	23.8677	13.9358	down_up	production	0.11288	0.0853654	0.139689	0.0491064
FBtr0088395	FBgn0033475	0.0970833	0.109278	0.125923	0.116015	0.119918	0.119198	0.108949	0.0777689	0.0769239	0.0586418	0.0597542	0.043814	0.0766331	0.0442161	0.0164881	0.0185593	0.0213861	0.0197034	0.0203663	0.020244	0.0185032	0.0132078	0.0130643	0.00995941	0.0101483	0.00744114	0.0130149	0.00750941	61.7369	66.1186	85.6286	28.9578	17.7397	8.71519	5.46248	6.81064	5.95972	5.25905	6.79361	5.60801	6.03531	4.84088	down_down	production	0.098143	0.0699269	0.126359	0.0918309
FBtr0077912	FBgn0031356	0.0504317	0.0421943	0.0370363					0.033239	0.0395538	0.0401805	0.0411111	0.0422645	0.0452913	0.0431173	0.00856505	0.00716604	0.00629005					0.00564514	0.00671761	0.00682403	0.00698209	0.00717797	0.00769204	0.00732281	30.0628	22.5725	3.17451	22.5333	24.6171	27.3975	32.4265	33.805	33.0322	30.6499	21.8978	22.868	21.9046	15.8922	down_down	production	0.0399408	0.031703	0.0509245	0.027493
FBtr0083660	FBgn0027841	0.0914121	0.127939	0.118318	0.381235	0.361472	0.385736	0.388718	0.389356	0.35099	0.374044	0.43937	0.433535	0.468389	0.468175	0.0155249	0.0217285	0.0200945	0.0647469	0.0613905	0.0655112	0.0660177	0.0661261	0.0596103	0.0635256	0.0746202	0.0736292	0.0795487	0.0795122	24.6896	22.1819	29.521	42.0374	40.2469	38.8628	26.8338	21.3378	19.4445	15.8716	13.6171	14.6296	10.088	7.13883	down_up	production	0.0861014	0.0608091	0.111394	0.0579469
FBtr0083661	FBgn0044871	0.0738365	0.073052	0.0888985	0.0927762	0.0909535	0.0837035	0.0743615	0.0944233	0.0841251	0.0743634	0.0813168	0.0864162	0.0620668	0.0698671	0.01254	0.0124068	0.015098	0.0157566	0.015447	0.0142157	0.0126292	0.0160363	0.0142873	0.0126295	0.0138104	0.0146765	0.0105411	0.0118658	56.1807	55.287	63.4906	22.5916	17.7304	17.5937	19.0313	19.4217	23.3462	21.1753	24.2387	28.1478	21.0802	15.3264	down_up	production	0.0734106	0.0513874	0.0938279	0.0737939
FBtr0088393	FBgn0033473				0.100294	0.090329	0.105586	0.100526	0.101537	0.142706	0.148161	0.210206	0.250111	0.15818	0.257798				0.0170333	0.015341	0.0179322	0.0170728	0.0172444	0.0242365	0.0251628	0.0357003	0.0424776	0.0268645	0.0437831	22.0282	22.6386	28.8688	15.9053	14.0306	15.0127	14.9482	16.4907	18.9418	16.2256	15.8403	12.6402	10.8424	7.66193	down_up	production	0.0509917		0.080312	0.000693147
FBtr0083663	FBgn0051229	0.140698	0.125252	0.108008	0.124413	0.101829	0.0893708	0.0753626	0.100204	0.0955982	0.0956977	0.114265	0.143684	0.117775	0.147095	0.0238954	0.0212721	0.0183435	0.0211296	0.0172942	0.0151782	0.0127992	0.0170181	0.0162359	0.0162528	0.0194061	0.0244025	0.0200023	0.0249819	22.5358	17.7028	10.5996	20.0331	20.9636	21.1428	21.5329	20.7243	26.5039	26.4643	44.338	46.3305	33.3237	37.221	up_down	production	0.139551	0.106408	0.177055	0.219209
FBtr0085369;FBtr0085366	FBgn0039635	7.93418	8.1912	7.86295	5.94478	5.76329	4.90188	4.16303	4.95477	4.56914	5.09938	4.51508	4.65579	4.86246	5.14407	1.3475	1.39115	1.3354	1.00963	0.978806	0.832508	0.707026	0.84149	0.775998	0.86605	0.766817	0.790714	0.825813	0.87364	55.2448	38.1751	30.4442	33.708	35.0724	33.8978	34.0362	31.4786	35.2443	36.8057	53.2903	77.5206	49.4284	63.5547	down_down	production	7.90152	6.12368	9.97566	0.162682
FBtr0071860	FBgn0026261	1.58006	1.45614	1.44609	0.943492	0.840431	0.711707	0.733896	0.820232	0.801712	0.901963	0.786276	0.968003	0.761003	0.900597	0.26835	0.247303	0.245596	0.160237	0.142734	0.120872	0.124641	0.139304	0.136158	0.153184	0.133537	0.1644	0.129245	0.152952	72.1731	57.9061	23.4883	58.2376	65.7204	61.0317	55.4758	49.0527	52.8931	51.4381	65.3249	78.0486	54.7162	74.4687	down_down	delayed	1.66236	1.26755	2.09873	0.163273
FBtr0070258;FBtr0339588	FBgn0260986	0.0489193	0.055697	0.0630874	0.0648126	0.056782	0.0683449	0.0624961	0.0807743	0.0629665	0.0390737	0.019765				0.00830818	0.00945927	0.0107144	0.0110074	0.00964355	0.0116073	0.010614	0.0137183	0.0106939	0.00663607	0.00335678				67.9162	66.0771	45.615	39.4427	36.0548	43.3118	35.2003	28.1163	16.5892	12.4832	5.64745	2.99677	4.2934	1.68833	down_down	production	0.0437837	0.0290067	0.058287	0.328906
FBtr0085900;FBtr0085899	FBgn0032956	0.391545	0.344632	0.383433	0.501897	0.453226	0.542626	0.503127	0.483201	0.538625	0.437047	0.436267	0.421123	0.544031	0.383575	0.0664979	0.0585305	0.0651201	0.0852395	0.0769734	0.0921566	0.0854483	0.0820643	0.0914772	0.0742258	0.0740932	0.0715212	0.0923952	0.0651443	65.1993	78.683	69.8469	40.0124	39.253	50.8663	56.1622	53.3379	48.4653	47.7119	29.9734	29.0567	28.3901	23.1715	down_up	production	0.360444	0.256816	0.456187	0.0912945
FBtr0301668;FBtr0305323	FBgn0034728	0.298754	0.227294	0.499614	0.334713	0.3076	0.322004	0.346398	0.298252	0.388358	0.303351	0.310806	0.265006	0.297795	0.268134	0.0507387	0.0386024	0.0848517	0.0568458	0.0522411	0.0546874	0.0588304	0.0506535	0.0659567	0.0515195	0.0527856	0.0450071	0.0505759	0.0455384	37.4901	23.5438	2.54326	15.2759	14.6665	16.8491	13.6788	11.4469	8.4821	7.03713	2.61569	2.01726	2.59522	1.87472	down_down	production	0.274361	0.202341	0.342951	0.0342971
FBtr0342846;FBtr0074603	FBgn0004959				0.0231468	0.0306948	0.0391881	0.0497272	0.0452906	0.0402486	0.0475142	0.0377326	0.0437731	0.0299882	0.0446005				0.00393113	0.00521304	0.00665549	0.0084454	0.0076919	0.0068356	0.00806955	0.00640831	0.00743418	0.00509302	0.00757471	0.744472	0.331107	2.64695	38.0236	47.8975	27.5969	14.009	3.38865	0.639607	0.473214	1.06708	1.092	0.913069	5.57247	down_up	production	0.0188202	0.00893959	0.0282303	0.0291082
FBtr0088247	FBgn0033556				0.033168	0.0337339	0.0297325	0.0347823	0.0426138	0.042308	0.0342538	0.0414273	0.0554881	0.0410222	0.0434667				0.00563307	0.00572919	0.00504961	0.00590724	0.0072373	0.00718537	0.00581748	0.00703579	0.0094238	0.00696698	0.00738214	47.3346	45.3311	63.227	85.3778	89.4172	76.6941	60.3192	58.2602	53.9261	45.4249	49.8168	48.4463	41.0203	33.0515	down_up	production	0.0288765	0.0115506	0.0371785	0.0026014
FBtr0085977	FBgn0033060	0.137492	0.152971	0.148239	0.083565	0.103381	0.0692582	0.062221	0.0784988	0.0496804	0.0883521	0.0734735	0.0817422	0.0649043	0.0634953	0.0233509	0.0259798	0.0251761	0.0141922	0.0175576	0.0117624	0.0105673	0.0133318	0.00843744	0.0150052	0.0124783	0.0138827	0.011023	0.0107837	10.5176	11.1464	15.3686	19.9917	20.4641	19.797	20.5513	18.7117	19.3095	17.4233	15.0635	14.0312	12.3669	8.52729	up_down	delayed	0.153141	0.12012	0.188077	0.146075
FBtr0334599;FBtr0084605	FBgn0039183	0.293117	0.303535	0.429507	0.345727	0.340257	0.431466	0.447722	0.401666	0.451586	0.422489	0.547622	0.500921	0.558511	0.612491	0.0497815	0.0515507	0.0729451	0.0587164	0.0577874	0.0732778	0.0760387	0.0682168	0.076695	0.0717532	0.0930051	0.0850738	0.0948545	0.104022	22.7239	23.4736	23.7595	29.9802	28.5365	31.9399	32.5719	32.4803	28.9882	29.5391	20.3212	15.4591	14.3685	7.60171	down_up	production	0.313214	0.258402	0.368027	0.000693147
FBtr0088240	FBgn0010356	0.0925401	0.0558492	0.171142	0.127065	0.189001	0.164636	0.176279	0.200423	0.186433	0.186241	0.229351	0.23316	0.217242	0.292795	0.0157165	0.00948512	0.0290659	0.02158	0.0320989	0.0279609	0.0299382	0.0340388	0.0316627	0.0316302	0.0389517	0.0395987	0.0368951	0.0497268	39.7181	41.6078	42.6698	47.2193	48.4873	48.3242	44.1206	42.4031	34.2701	30.7694	24.7751	18.9909	20.0054	14.3228	down_up	delayed	0.078246	0.0572174	0.0936507	0.0718458
FBtr0089622	FBgn0040227	2.43853	2.22519	2.74385	2.67607	2.35176	2.72677	2.88123	2.70891	2.84008	2.65236	2.71112	2.53125	2.66313	2.49705	0.414146	0.377913	0.466	0.454489	0.399411	0.4631	0.489333	0.460067	0.482343	0.450462	0.460442	0.429893	0.452292	0.424086	213.066	203.617	250.705	301.14	288.902	258.22	216.734	201.132	198.435	202.327	173.505	183.921	148.964	122.313	down_up	production	2.39068	1.83784	2.86882	0.0671225
FBtr0273414	FBgn0034569	0.0567293	0.052676	0.064231	0.0897982	0.0720723	0.0645413	0.0859224	0.0741351	0.0742015	0.058835	0.0452835	0.0375705	0.0582457	0.0410916	0.0096346	0.0089462	0.0109087	0.0152508	0.0122404	0.0109614	0.0145926	0.0125907	0.012602	0.00999222	0.00769071	0.00638076	0.00989213	0.00697878	23.19	21.1959	9.43943	11.5684	13.3539	16.0522	19.0529	20.7426	17.1995	10.1313	3.84701	2.36739	3.36521	0.838253	down_down	production	0.0645942	0.0512716	0.0767056	0.0725004
FBtr0273410	FBgn0036892	0.0320507	0.0356064	0.0324994	0.0356876	0.0379778	0.0274787	0.0296909	0.0293147	0.0224579	0.0288018	0.0285442	0.0291601	0.0277103	0.0290887	0.00544332	0.0060472	0.00551952	0.00606099	0.00644994	0.00466683	0.00504255	0.00497864	0.00381413	0.00489154	0.00484779	0.00495239	0.00470617	0.00494026	39.4636	53.0812	68.4269	30.7982	23.185	23.5823	28.5512	34.4445	39.7224	44.4924	39.5612	38.5734	36.5434	35.6367	down_down	production	0.0330886	0.0256437	0.0403267	0.186486
FBtr0084280	FBgn0024558	0.302467	0.254795	0.270532	0.636807	0.541279	0.764516	0.737936	0.618385	0.606753	0.607924	0.502346	0.425202	0.368794	0.377073	0.0513694	0.043273	0.0459457	0.108152	0.0919279	0.129841	0.125327	0.105023	0.103048	0.103247	0.0853157	0.0722139	0.062634	0.06404	110.502	106.844	88.6451	32.9559	29.7954	19.6668	20.4279	19.7112	26.0322	29.4683	38.6686	34.8065	28.3186	24.8607	down_up	rejected
FBtr0083062	FBgn0014879	0.115748	0.0958733	0.111093	0.331877	0.463101	0.470017	0.54729	0.551486	0.722714	0.608002	0.76799	0.696251	0.685986	0.598889	0.019658	0.0162826	0.0188675	0.0563642	0.0786505	0.0798251	0.0929488	0.0936613	0.122742	0.10326	0.130431	0.118247	0.116504	0.101712	338.138	321.778	476.172	777.788	783.169	669.956	556.495	503.816	377.888	281.032	192.786	140.583	141.32	67.7468	down_up	delayed	0.108965	0.0830856	0.135525	0.0769031
FBtr0083063	FBgn0016691	10.7175	11.1152	9.51376	8.42187	8.25814	7.31496	6.64617	6.89655	6.78453	6.89889	8.55672	8.54833	7.75152	8.96577	1.8202	1.88774	1.61577	1.43032	1.40252	1.24233	1.12875	1.17127	1.15225	1.17167	1.45323	1.4518	1.31648	1.5227	274.01	219.849	318.907	386.04	398.791	258.072	163.54	125.606	131.8	152.601	266.542	316.252	250.911	327.49	up_down	delayed	10.8921	8.54347	13.5811	0.0726917
FBtr0344538;FBtr0077116	FBgn0086694	0.171968	0.111548	0.361819	0.491925	0.499321	0.443468	0.444971	0.505293	0.522623	0.468253	0.525784	0.523657	0.453967	0.459471	0.0292061	0.0189447	0.0614495	0.0835458	0.084802	0.0753162	0.0755714	0.0858162	0.0887594	0.0795255	0.0892963	0.088935	0.0770993	0.078034	79.5987	92.7846	119.557	59.9725	49.0654	50.8057	52.3189	57.8079	45.1751	41.2629	29.5529	23.8882	20.2266	13.3541	down_up	delayed	0.150868	0.107494	0.183399	0.149944
FBtr0083483	FBgn0051249	0.0708448	0.0719845	0.106203	0.106921	0.0957894	0.115795	0.102349	0.0828058	0.10439	0.0766487	0.0857604	0.137627	0.127693	0.0890664	0.0120319	0.0122255	0.0180369	0.0181589	0.0162684	0.0196659	0.0173823	0.0140633	0.017729	0.0130176	0.0145651	0.0233737	0.0216867	0.0151265	53.7463	39.517	2.93878	5.07272	5.62925	7.83383	10.9301	12.47	17.2488	18.8906	23.3763	26.0617	19.2503	12.3204	down_up	production	0.0799994	0.0627495	0.0949992	0.0366556
FBtr0345952;FBtr0088153	FBgn0021795	1.22114	1.6437	1.62302	1.04269	1.22641	0.866328	1.08847	0.946458	1.47599	1.17147	1.69993	2.25352	1.59638	1.91801	0.207391	0.279158	0.275645	0.177085	0.208286	0.147132	0.18486	0.160741	0.250674	0.198956	0.288707	0.382726	0.27112	0.325745	105.367	62.3259	15.3093	51.7356	57.3261	97.3581	150.499	199.513	292.643	289.531	373.527	389.782	298.122	228.207	up_up	production	1.43885	1.1286	1.77159	0.10862
FBtr0333549;FBtr0303258;FBtr0070028;FBtr0333548	FBgn0031090	0.177198	0.16825	0.153153	0.236503	0.256583	0.263485	0.21013	0.263626	0.265417	0.21474	0.218988	0.208766	0.197338	0.196649	0.0300943	0.0285747	0.0260107	0.0401664	0.0435766	0.0447489	0.0356874	0.0447728	0.045077	0.0364702	0.0371918	0.0354557	0.0335148	0.0333978	47.1938	54.603	71.6531	28.335	19.3604	18.9269	18.6242	18.5923	19.2711	21.5147	22.1852	24.5026	21.5518	18.1138	down_up	production	0.157261	0.1091	0.204439	0.058458
FBtr0332886;FBtr0088221	FBgn0033547	0.234454	0.252311	0.222171	0.119897	0.129276	0.0843963	0.078128	0.0917927	0.0793184	0.0865489	0.0809558	0.112403	0.0949541	0.115613	0.0398184	0.0428511	0.0377323	0.0203626	0.0219555	0.0143334	0.0132688	0.0155896	0.013471	0.014699	0.0137491	0.0190899	0.0161265	0.0196351	20.1034	19.6679	14.7291	14.7511	18.0797	14.237	13.6735	11.6003	13.8339	15.2503	23.0556	26.3225	21.0726	23.7184	down_down	delayed	0.261119	0.200735	0.32395	0.208603
FBtr0076252;FBtr0076251;FBtr0076250	FBgn0036111				0.098141	0.0971516	0.115221	0.119397	0.126263	0.12309	0.101433	0.0921322	0.0772303	0.0683683	0.0691548				0.0166677	0.0164997	0.0195685	0.0202778	0.0214438	0.0209049	0.0172269	0.0156472	0.0131164	0.0116113	0.0117449	234.41	242.249	344.586	347.329	338.747	222.163	112.849	51.4231	64.1891	74.8815	80.0185	68.9426	68.1817	52.7735	down_up	rejected
FBtr0084567;FBtr0084571;FBtr0084568;FBtr0084566;FBtr0084569;FBtr0084570	FBgn0011725	0.424304	0.722675	0.963612	0.82837	0.722831	0.79295	0.784871	0.67416	0.703413	0.599142	0.56741	0.584272	0.605719	0.52393	0.0720615	0.122735	0.163655	0.140686	0.122762	0.13467	0.133298	0.114496	0.119464	0.101755	0.0963659	0.0992295	0.102872	0.0889814	100.444	95.4996	44.8627	29.0306	29.5699	35.8059	41.945	40.0086	33.0623	32.2755	29.5276	28.8144	25.0592	21.4754	down_up	production	0.425131	0.284306	0.565955	0.279611
FBtr0075624;FBtr0309064	FBgn0036460	0.0322888	0.0338854		0.0515343	0.0419815	0.0470887	0.0532517	0.0562219	0.0651658	0.0517724	0.0549515	0.0662431	0.0653356	0.0513821	0.00548376	0.00575491		0.00875231	0.00712992	0.00799729	0.00904398	0.00954843	0.0110674	0.00879275	0.00933266	0.0112504	0.0110962	0.00872646	21.8642	16.4793	6.63528	33.528	35.7371	49.9098	50.8184	49.9237	55.3509	50.1256	48.5215	34.5859	30.3281	17.052	down_up	production	0.0389864	0.0326511	0.0456872	0.0088582
FBtr0343741;FBtr0079931;FBtr0305986;FBtr0079932	FBgn0011584	0.40553	0.443058	0.401529	0.378265	0.403981	0.325088	0.306628	0.342408	0.435779	0.457948	0.671174	0.695763	0.58716	0.680561	0.068873	0.0752466	0.0681936	0.0642425	0.0686099	0.0552111	0.052076	0.0581526	0.0740103	0.0777755	0.113988	0.118165	0.0997201	0.115583	35.7087	39.1832	42.8157	29.9517	29.2324	35.0751	58.8361	93.828	173.872	202.237	223.734	188.959	222.058	133.803	up_up	production	0.436885	0.342681	0.537914	0.0857497
FBtr0087864;FBtr0087862;FBtr0302455;FBtr0087863	FBgn0026619	0.16287	0.159318	0.119514	0.0836196	0.0796014	0.0739673	0.068058	0.0687859	0.0530546	0.0819862	0.0543797	0.08465	0.0630035	0.0711473	0.0276609	0.0270577	0.0202977	0.0142015	0.0135191	0.0125622	0.0115586	0.0116822	0.0090105	0.0139241	0.00923555	0.0143765	0.0107002	0.0120833	29.7493	30.4097	23.608	9.53636	8.97931	9.36558	8.43309	6.98548	8.69879	9.14422	9.67124	12.1312	9.63522	15.0595	down_down	delayed	0.176541	0.130751	0.223987	0.227486
FBtr0332324;FBtr0079345	FBgn0031868	0.320816	0.288682	0.438968	0.520203	0.546217	0.561966	0.645609	0.613076	0.777338	0.585794	0.801712	0.734872	0.825287	0.766819	0.0544856	0.0490281	0.0745519	0.0883484	0.0927665	0.0954412	0.109647	0.104122	0.132019	0.099488	0.136158	0.124807	0.140162	0.130232	47.3093	61.8692	92.7748	85.4525	83.5259	63.3325	55.4654	57.7096	52.7439	49.1322	35.2788	30.8641	24.631	17.4038	down_up	production	0.302727	0.227992	0.376517	0.0378106
FBtr0079895	FBgn0051713				0.0474556	0.0325574	0.0441438	0.0436599	0.0415795	0.0533005	0.0305311	0.037395	0.0335368	0.033401	0.03795				0.0080596	0.00552936	0.00749715	0.00741495	0.00706164	0.00905226	0.00518523	0.00635097	0.00569571	0.00567264	0.00644523	21.1682	18.1075	23.9443	33.8572	36.8353	36.5275	33.7557	28.456	27.4185	21.0652	25.4084	23.2014	17.6143	19.9326	down_up	production	0.0425507		0.0744637	0.0577126
FBtr0083714	FBgn0038675	0.023865	0.043847	0.0427036	0.042126	0.0365818	0.048287	0.0471707	0.0362879	0.0388005	0.0379598	0.0437106	0.0449245	0.0396787		0.0040531	0.00744674	0.00725255	0.00715444	0.00621286	0.0082008	0.00801121	0.00616294	0.00658967	0.00644689	0.00742357	0.00762973	0.00673882		54.7131	49.7305	66.6311	23.8883	15.6847	12.1414	10.3593	13.2086	12.5413	11.674	16.4655	17.5243	13.1869	12.1641	down_up	production	0.0263353	0.0187639	0.0339067	0.0519292
FBtr0083718	FBgn0260779	0.32812	0.397782	0.274607	0.186831	0.201657	0.168732	0.15633	0.146961	0.141941	0.144301	0.103654	0.126253	0.107532	0.141678	0.0557262	0.0675572	0.0466378	0.0317303	0.0342483	0.0286565	0.0265503	0.024959	0.0241066	0.0245073	0.0176041	0.0214421	0.0182626	0.0240618	16.095	15.8567	18.1501	7.62781	7.21875	2.72067	1.59241	0.926769	1.27171	1.69944	5.09432	8.35746	5.90121	10.6958	down_down	delayed	0.301585	0.242211	0.367557	0.0944627
FBtr0344228;FBtr0074838;FBtr0074837;FBtr0332775	FBgn0036967		0.0833152	0.0298258	0.0582047	0.0456231	0.0513841	0.0552442	0.0593015	0.055898	0.0394188	0.0476761	0.0533141	0.0534585	0.0335195		0.0141498	0.00506545	0.00988517	0.00774838	0.00872679	0.00938238	0.0100714	0.00949341	0.00669467	0.00809705	0.00905458	0.00907911	0.00569276	85.4503	86.1771	120.164	73.7378	52.2951	57.4671	66.9497	68.6631	60.7321	57.8717	44.281	45.4244	39.5885	23.9434	down_up	delayed	0.0537686	0.0393183	0.767547	0.149589
FBtr0329864;FBtr0086905	FBgn0034245	0.894274	0.939569	0.848998	0.454826	0.465989	0.487202	0.427502	0.497936	0.552286	0.48066	0.509918	0.633743	0.497389	0.577285	0.151879	0.159571	0.144189	0.0772452	0.079141	0.0827437	0.0726047	0.0845667	0.0937972	0.0816328	0.0866017	0.107631	0.0844739	0.098043	87.0831	52.188	16.4689	36.0969	40.4607	56.9721	77.2851	90.1814	103.427	97.9069	155.693	156.604	131.086	168.239	down_down	production	0.892691	0.661149	1.14934	0.191545
FBtr0086531	FBgn0040273	0.205091	0.123831	0.459217	0.712995	0.700993	0.698183	0.798668	0.855185	0.945287	0.869099	1.00526	1.00934	0.956372	1.03324	0.0348316	0.0210308	0.0779909	0.121091	0.119053	0.118576	0.135641	0.14524	0.160542	0.147603	0.170728	0.17142	0.162425	0.17548	64.646	71.1063	106.853	84.4731	76.5779	64.4937	68.6283	72.1401	65.4321	62.4967	49.1892	48.1891	41.8538	32.1612	down_up	delayed	0.170499	0.124678	0.211526	0.171538
FBtr0084758	FBgn0045866	0.825033	0.872944	0.895991	0.667193	0.701384	0.669183	0.501878	0.69065	0.711024	0.703628	0.837328	1.13541	0.849076	0.897767	0.140119	0.148256	0.15217	0.113312	0.119119	0.11365	0.0852362	0.117296	0.120756	0.1195	0.142207	0.192831	0.144202	0.152472	133.168	117.947	109.357	119.838	128.728	152.5	185.681	213.666	280.687	274.767	335.327	335.749	287.465	204.295	up_down	production	0.910893	0.705942	1.13008	0.177311
FBtr0333414;FBtr0333413;FBtr0079683	FBgn0032054				0.0353239	0.031943	0.0441985	0.0404359	0.0318464	0.0410955	0.0353607	0.0298092	0.0255066	0.0222163					0.00599921	0.00542503	0.00750643	0.00686742	0.00540862	0.00697944	0.00600548	0.00506263	0.00433191	0.0037731		19.1115	19.4455	21.134	20.3661	18.5231	20.6244	21.8844	20.413	16.3853	13.7104	10.8616	12.2855	10.1542	7.64135	down_up	production	0.0319384		0.0566906	0.264738
FBtr0072679	FBgn0010786				0.0174686	0.0238029	0.0233802	0.0227647	0.012589	0.0259982	0.0276924	0.0310636	0.0456212	0.0297175	0.0582984				0.00296678	0.00404256	0.00397077	0.00386624	0.00213805	0.0044154	0.00470312	0.00527568	0.00774805	0.00504705	0.00990108	76.0182	61.4995	7.62856	6.36738	6.50905	9.83443	13.2047	16.9547	24.846	25.1874	28.5245	44.9097	31.0619	42.2121	down_up	rejected
FBtr0072677	FBgn0011361	0.0335226	0.0467394	0.0572192	0.259453	0.227042	0.220462	0.175689	0.283412	0.242073	0.28777	0.272382	0.300104	0.349681	0.245113	0.00569329	0.00793796	0.00971779	0.0440642	0.0385596	0.037442	0.0298381	0.0481332	0.0411124	0.0488733	0.0462599	0.050968	0.0593879	0.0416287	194.453	161.392	80.1534	67.5869	75.5467	72.1156	78.2416	75.2541	108.233	119.193	215.021	265.207	197.006	255.816	down_up	rejected
FBtr0084755	FBgn0039258	0.112526	0.0708038	0.0784441	0.0663231	0.0512084	0.0483279	0.0393323	0.0346514	0.0343128	0.0410546	0.0399416	0.0384424	0.0324785	0.0308937	0.0191108	0.0120249	0.0133225	0.011264	0.00869696	0.00820776	0.00667999	0.005885	0.00582749	0.00697248	0.00678346	0.00652885	0.00551597	0.00524681	41.691	31.1536	3.16628	7.09084	9.74755	8.963	9.26336	8.81588	9.3228	9.4075	10.4741	10.344	9.95811	7.72365	down_down	delayed	0.109187	0.0743839	0.137849	0.320428
FBtr0290234	FBgn0030178	0.073817	0.0932661	0.0683917	0.0852784	0.0858834	0.0860259	0.0831532	0.089324	0.093549	0.0800034	0.0844432	0.0763306	0.0740688	0.0841016	0.0125367	0.0158398	0.0116153	0.0144832	0.014586	0.0146102	0.0141223	0.0151703	0.0158879	0.0135873	0.0143414	0.0129636	0.0125794	0.0142834	14.3113	12.0675	2.37166	2.11578	2.44805	2.12133	2.46117	2.79388	4.52887	4.24856	5.43318	6.60181	4.50496	4.9598	down_up	stationary	0.0813889	0.074013	0.0887648
FBtr0333267;FBtr0072589;FBtr0333266	FBgn0052479	0.460622	0.442629	0.564522	0.480216	0.505351	0.498619	0.559858	0.510738	0.461071	0.416439	0.377531	0.311805	0.468163	0.285618	0.0782295	0.0751737	0.0958754	0.0815572	0.0858261	0.0846827	0.0950832	0.0867409	0.0783058	0.0707258	0.0641179	0.0529553	0.0795102	0.0485078	62.4996	70.0112	84.6455	26.8136	13.5941	14.8998	16.0914	17.355	16.5955	17.51	14.6337	13.4456	12.6389	10.6801	down_down	production	0.447047	0.312933	0.575573	0.0667826
FBtr0083399	FBgn0266465	0.0847105	0.0862073	0.0779035	0.0852999	0.0773161	0.0935647	0.0936037	0.109583	0.105818	0.112155	0.116776	0.11645	0.10222	0.129699	0.0143868	0.014641	0.0132307	0.0144869	0.013131	0.0158905	0.0158971	0.018611	0.0179716	0.0190478	0.0198326	0.0197773	0.0173604	0.0220274	21.196	16.4464	4.09941	28.9668	33.3578	31.596	29.1789	29.2994	29.9753	30.8093	32.2803	39.3011	26.0488	28.9377	down_up	production	0.0863499	0.0701593	0.109017	0.106797
FBtr0343853;FBtr0077221	FBgn0001565	0.0402474		0.0205201	0.104649	0.150507	0.160944	0.169228	0.204927	0.26395	0.244397	0.361394	0.358067	0.271553	0.399098	0.0068354		0.00348501	0.0177731	0.0255612	0.0273338	0.0287407	0.0348037	0.0448278	0.0415071	0.0613772	0.0608121	0.0461191	0.0677806	96.5154	103.767	140.756	103.219	95.0133	75.8074	68.5318	85.6045	83.5143	73.0119	59.3019	55.0854	46.861	41.81	down_up	delayed	0.028224	0.0216972	0.0368676	0.0980218
FBtr0088663	FBgn0033367	0.934632	0.546861	0.462398	0.143983	0.107436	0.0816193	0.0932329	0.0472335	0.159736	0.149849	0.386243	0.661416	0.56259	2.01705	0.158733	0.0928758	0.0785312	0.0244532	0.0182464	0.0138618	0.0158342	0.00802188	0.0271286	0.0254495	0.0655974	0.112331	0.0955472	0.342565	5.38629	1.29563	3.067	5.20534	6.51817	9.04959	16.4112	26.1674	56.5325	70.0315	94.961	138.541	89.0771	104.978	up_down	rejected
FBtr0299978;FBtr0299977	FBgn0259722	0.0271705	0.0351707	0.0362819		0.04383	0.0349657	0.0241579		0.026506	0.0358711	0.0341914	0.0438464	0.0403032	0.0654312	0.00461449	0.00597319	0.00616191		0.00744385	0.00593839	0.00410285		0.00450164	0.00609215	0.00580688	0.00744664	0.00684488	0.0111125	32.7614	16.709	2.56472	16.1159	18.295	20.0305	17.8932	16.1053	19.1142	20.766	37.6363	49.7773	35.7394	57.2843	up_up	production	0.0316327	0.0253061	0.0385523	0.0972068
FBtr0301589;FBtr0301588;FBtr0084020;FBtr0084019;FBtr0084018;FBtr0301585;FBtr0112916;FBtr0112915	FBgn0264357	0.055613	0.0400846	0.0612023	0.0420354	0.0459393	0.0361115	0.0441107	0.031861	0.0418639		0.0367153		0.0523227		0.00944502	0.00680776	0.0103943	0.00713906	0.00780207	0.00613298	0.00749152	0.00541111	0.00710993		0.00623553		0.00888621		23.6064	26.4619	34.2605	12.9231	8.77416	6.8014	6.788	7.69032	10.7754	11.4657	13.4298	15.5397	11.9305	14.6519	down_down	stationary	0.0414475	0.0371732	0.0457217
FBtr0340417;FBtr0074152;FBtr0074151	FBgn0030718	0.864181	0.810728	0.779718	0.539074	0.535386	0.459393	0.4309	0.499575	0.422352	0.605465	0.396301	0.588155	0.488646	0.636222	0.146768	0.13769	0.132423	0.0915534	0.090927	0.0780207	0.0731817	0.0848451	0.07173	0.102829	0.0673056	0.0998891	0.082989	0.108052	58.1289	52.6477	67.4682	73.4589	74.8141	59.4056	58.2342	62.1634	66.6251	70.1511	93.5084	98.9687	91.7036	108.035	up_down	production	0.904251	0.672536	1.15857	0.321026
FBtr0072812;FBtr0072811	FBgn0025725	2.20598	2.41121	2.30918	2.64096	2.76508	2.87462	2.86145	2.68265	2.9399	2.58852	2.61036	2.70655	3.49302	3.06228	0.374652	0.409506	0.392179	0.448526	0.469606	0.48821	0.485972	0.455606	0.499296	0.439621	0.443329	0.459666	0.593236	0.520081	35.7008	32.7626	16.166	21.7247	22.7482	29.6548	42.1385	51.5501	62.5385	67.9544	60.7996	63.2305	50.5507	42.013	down_up	production	2.47173	2.12414	2.84249	0.000693147
FBtr0333096;FBtr0079539;FBtr0079538;FBtr0079537;FBtr0079536;FBtr0306001;FBtr0306000	FBgn0044323	0.745488	0.917692	1.17016	0.772146	0.820428	0.780753	0.757256	0.787154	0.73052	0.817891	0.721387	0.752885	0.690299	0.746855	0.12661	0.155856	0.198734	0.131137	0.139337	0.132599	0.128608	0.133686	0.124068	0.138906	0.122516	0.127866	0.117237	0.126842	28.7075	28.4078	28.4133	42.4671	44.0451	51.3096	52.4013	52.654	47.1579	47.2723	38.2229	37.9131	33.1234	26.7548	up_up	stationary	0.778341	0.707804	0.848878
FBtr0072810	FBgn0035249		0.0335706	0.0349708		0.0146028	0.0145573	0.0208563	0.0153871		0.0214166	0.0148502	0.0198663	0.0296236	0.024822		0.00570145	0.00593925		0.00248006	0.00247234	0.00354212	0.00261326		0.00363728	0.00252209	0.00337398	0.00503111	0.00421564	23.8084	23.5334	37.1162	36.383	35.4854	30.0033	26.1798	23.7247	18.6704	16.1302	16.4508	17.4016	12.2665	11.1495	down_up	rejected
FBtr0343875;FBtr0301342	FBgn0000239	0.671603	0.736297	0.641101	1.18964	1.20714	1.33846	1.3202	1.18734	1.25601	1.08406	1.00376	0.928875	1.12405	0.859497	0.114061	0.125049	0.108881	0.202042	0.205015	0.227317	0.224215	0.201651	0.213314	0.184111	0.170472	0.157755	0.190902	0.145972	109.932	140.948	182.843	70.4406	39.7986	39.175	38.366	36.6947	33.6977	34.6018	24.1929	22.8864	23.1549	18.5343	down_up	delayed	0.744382	0.562939	0.923499	0.161275
FBtr0333818;FBtr0300833;FBtr0300832	FBgn0028476		0.0739868	0.0483855	0.0473932	0.0562356	0.0673984	0.0595688	0.0436891	0.0546705	0.0420186	0.053763	0.0410565	0.0470068	0.0302758		0.0125655	0.00821753	0.008049	0.00955075	0.0114466	0.0101168	0.00741992	0.00928493	0.00713621	0.00913081	0.00697281	0.00798337	0.00514188	57.214	62.4852	65.8858	14.9327	10.5868	12.3969	14.6013	18.1324	17.5683	17.6525	12.9227	12.5757	11.7475	9.43839	down_up	degradation	0.0604727	0.0508348	0.0706774	0.0251127
FBtr0339719;FBtr0301873;FBtr0301872;FBtr0082162;FBtr0082161	FBgn0024330				0.0263483	0.021077	0.0225813	0.0224985		0.022956	0.0247883	0.022496	0.0295949	0.0256315	0.0341951				0.00447486	0.00357961	0.00383508	0.00382103		0.00389872	0.0042099	0.0038206	0.00502624	0.00435312	0.00580751	27.8314	27.3628	35.0106	31.9799	29.6668	27.4421	25.1094	26.4549	22.5603	20.9459	17.1854	16.1882	11.8769	8.92243	down_up	stationary	0.0242988	0.021717	0.0268805
FBtr0301810	FBgn0086378	0.0808855	0.0624239	0.0496589	0.0752085	0.0446551	0.0736804	0.0765082	0.0643852	0.0607807	0.0540635	0.0766077	0.0623829	0.0763677	0.0542587	0.0137372	0.0106017	0.0084338	0.012773	0.00758399	0.0125135	0.0129937	0.0109348	0.0103227	0.00918185	0.0130106	0.0105948	0.0129699	0.009215	56.89	50.8925	51.695	38.188	37.5379	38.3391	40.4011	42.2493	51.6408	49.7557	67.2395	62.6175	56.7521	61.856	down_down	stationary	0.0609589	0.0554345	0.0664833
FBtr0100293;FBtr0085920;FBtr0085919	FBgn0022893	0.688894	0.584838	0.639715	1.82047	1.9235	2.82374	2.46122	3.06739	2.51138	2.35098	2.51306	2.02068	3.7518	2.10556	0.116998	0.0993256	0.108646	0.30918	0.326676	0.479569	0.418001	0.520949	0.426519	0.399278	0.426804	0.343182	0.637185	0.357596	1236.92	1154.12	1562.12	2705.77	2826.1	2712.34	2355.23	2076.8	1478.12	1046.2	677.852	415.662	541.923	276.144	down_up	delayed	0.674602	0.468005	0.839036	0.123066
FBtr0070938;FBtr0070937	FBgn0040918	0.331777	0.421552	0.457589	0.345255	0.349531	0.27184	0.244528	0.337501	0.293463	0.328179	0.322806	0.372418	0.327968	0.360779	0.0563473	0.0715941	0.0777145	0.0586362	0.0593624	0.0461678	0.0415293	0.0573194	0.0498401	0.0557361	0.0548237	0.0632495	0.0557003	0.0612728	69.3856	61.5945	29.2133	15.7047	14.9035	23.1441	35.139	40.494	55.4504	62.0775	59.3726	58.014	61.7433	62.7479	down_down	production	0.379035	0.304413	0.460765	0.135417
FBtr0088524	FBgn0033428	0.399999	0.233469	0.31533	0.783602	0.567645	0.771073	0.929011	0.761354	0.763521	0.722421	0.623127	0.616726	0.617175	0.464076	0.0679337	0.039651	0.0535539	0.133083	0.0964057	0.130955	0.157778	0.129304	0.129672	0.122692	0.105828	0.104741	0.104818	0.0788162	48.1404	34.8207	12.1802	22.8769	25.6634	31.1103	35.3485	37.7709	40.2766	39.1975	43.5052	55.1536	34.8558	37.797	down_up	rejected
FBtr0337096;FBtr0307076;FBtr0337097;FBtr0112896;FBtr0082910;FBtr0307077	FBgn0020510	0.0448562	0.0385527	0.0449518	0.0365453	0.0562941	0.048045	0.0493779	0.0488314	0.0526116	0.0557692	0.0594049	0.0580993	0.0606734	0.0588975	0.00761813	0.00654758	0.00763437	0.00620666	0.00956069	0.0081597	0.00838607	0.00829327	0.00893526	0.00947153	0.010089	0.00986727	0.0103044	0.0100028	49.8387	49.6209	50.9904	42.4922	40.1292	46.3688	55.3887	66.4462	68.3961	64.5995	57.9616	61.461	44.1741	34.7919	down_up	production	0.0412746	0.0330197	0.0483687	0.0223702
FBtr0071321;FBtr0334929	FBgn0040234	0.652478	0.575626	0.557204	0.369756	0.354406	0.330011	0.310412	0.313853	0.284092	0.361078	0.375193	0.387517	0.377699	0.500843	0.110813	0.0977612	0.0946325	0.0627974	0.0601903	0.0560473	0.0527187	0.053303	0.0482486	0.0613235	0.0637208	0.0658138	0.0641464	0.0850605	6.4956	3.81042	1.13607	6.44311	7.02368	6.80152	7.06111	7.62928	9.76178	10.7995	12.9847	14.1841	10.5655	13.6408	up_down	production	0.677655	0.516712	0.851304	0.242574
FBtr0082281	FBgn0037838	0.025935	0.0333315	0.0466301	0.0570884	0.0605056	0.0389032	0.0254813				0.0306318	0.0274613	0.0396389	0.0486753	0.00440466	0.00566085	0.0079194	0.00969558	0.0102759	0.0066071	0.0043276				0.00520233	0.00466388	0.00673206	0.00826675	11.283	19.319	31.4947	11.0333	7.26211	7.59691	8.61591	7.09675	9.21192	9.52801	20.7372	32.9027	24.6764	22.9714	up_up	rejected
FBtr0345488;FBtr0342960;FBtr0071674;FBtr0071673	FBgn0010228				0.051669	0.0820057	0.0880398	0.0905749	0.0981644	0.126762	0.114192	0.143762	0.16817	0.265851	0.172118				0.00877518	0.0139274	0.0149522	0.0153827	0.0166717	0.0215286	0.0193938	0.0244158	0.0285611	0.0451506	0.0292316	14.7992	5.51221	14.8197	233.256	284.54	369.686	420.235	560.162	557.777	405.745	445.195	345.896	281.857	225.621	up_up	production	0.0604795	0.0476276	0.0786234	0.000693147
FBtr0073658	FBgn0030403	0.120556	0.126643	0.127112	0.096369	0.0815373	0.0780655	0.0880847	0.0787134	0.096412	0.0982308	0.114768	0.124984	0.0914667	0.162489	0.0204746	0.0215084	0.0215879	0.0163668	0.0138479	0.0132582	0.0149598	0.0133683	0.0163741	0.016683	0.0194916	0.0212267	0.0155342	0.0275963	11.9336	10.3833	4.97865	17.1519	18.596	23.0886	25.9171	25.1671	24.9742	25.3148	25.4985	27.7374	27.3663	28.5242	up_down	production	0.131977	0.0985703	0.166621	0.209774
FBtr0343436;FBtr0303783;FBtr0072260	FBgn0266083				0.0364247	0.0400963	0.0310377	0.0363026	0.0348584	0.0392377	0.0390347	0.0440307	0.0379432	0.040537	0.0397544				0.00618618	0.00680975	0.00527127	0.00616543	0.00592016	0.00666391	0.00662944	0.00747793	0.00644407	0.00688458	0.00675168	17.6699	24.6154	27.4204	30.8985	25.8213	27.5054	28.9202	25.1652	19.6287	17.3632	8.33446	7.59512	7.32954	4.31908	down_up	production	0.0329339	0.0195545	0.0419907	0.000693147
FBtr0075081;FBtr0301857;FBtr0075083;FBtr0075082	FBgn0036816	0.308628	0.127129	0.0655796	0.0483592	0.0540616	0.0526916	0.0621644	0.0809694	0.10759	0.140823	0.172305	0.164396	0.156231	0.166117	0.0524158	0.0215909	0.0111377	0.00821306	0.00918152	0.00894885	0.0105577	0.0137514	0.0182726	0.0239166	0.0292634	0.0279201	0.0265333	0.0282124	67.4027	76.4126	80.9894	37.9028	32.1925	58.0725	76.521	96.7924	94.5865	94.7077	53.7587	41.0384	56.3917	46.4167	down_down	rejected
FBtr0083803	FBgn0038723	0.200144	0.260722	0.213403	0.350844	0.36576	0.396358	0.445888	0.378162	0.354423	0.337593	0.293088	0.231677	0.290565	0.215678	0.0339914	0.0442796	0.0362432	0.0595854	0.0621186	0.0673153	0.0757272	0.0642249	0.0601933	0.057335	0.0497765	0.0393468	0.049348	0.0366296	46.632	40.3641	9.13932	20.5873	23.106	29.7447	27.2126	18.6632	17.0063	18.7403	25.6893	27.6972	18.8648	19.1192	down_up	rejected
FBtr0113259;FBtr0084017	FBgn0250820	0.0445343	0.0555174	0.0793809	0.0609193	0.0791115	0.0708839	0.0613252	0.072084	0.0899387	0.0829795	0.0863537	0.0902958	0.0518007	0.0827512	0.00756347	0.00942878	0.0134816	0.0103462	0.0134359	0.0120385	0.0104151	0.0122424	0.0152747	0.0140928	0.0146658	0.0153354	0.00879755	0.014054	33.9772	46.9697	75.5089	42.7097	33.5582	25.5654	30.5087	34.0129	40.4727	41.6249	48.6603	45.4721	40.6671	27.2805	down_up	production	0.049599	0.0347193	0.0644787	0.168104
FBtr0310534;FBtr0310533;FBtr0077112	FBgn0035639				0.0794062	0.0709053	0.0728861	0.078329	0.09319	0.0787466	0.0843261	0.0943004	0.0855653	0.105955	0.0779465				0.0134859	0.0120422	0.0123786	0.013303	0.0158269	0.0133739	0.0143215	0.0160155	0.0145319	0.0179948	0.013238	61.0738	56.8271	78.8437	61.7536	56.1676	46.4808	45.9834	50.3373	63.1553	66.1387	63.2564	56.3973	47.6946	30.6593	down_up	production	0.0589289		0.0894983	0.124681
FBtr0085625	FBgn0039765	0.325704	0.377321	0.274297	0.257804	0.241737	0.17267	0.19041	0.214057	0.191288	0.269998	0.231564	0.286609	0.193825	0.341283	0.0553158	0.0640821	0.0465851	0.0437841	0.0410553	0.0293254	0.0323382	0.0363542	0.0324873	0.0458549	0.0393276	0.0486761	0.0329182	0.0579617	21.1894	16.4329	13.9271	26.8588	30.951	28.6144	24.7709	22.6561	29.2077	28.2261	34.6697	44.4229	29.6153	34.4745	up_down	delayed	0.355359	0.273182	0.438647	0.118676
FBtr0084629	FBgn0039188			0.0425045		0.0387775	0.0566396	0.0497877		0.0377928	0.0479337	0.0528867	0.0452679	0.0475981	0.0478518			0.00721874		0.00658576	0.00961935	0.00845567		0.00641851	0.0081408	0.008982	0.00768806	0.0080838	0.00812688	23.304	24.0328	33.0571	28.8648	27.2584	23.1902	23.4836	25.0885	25.974	22.4072	21.74	19.9425	16.6148	12.7681	up_down	stationary	0.0453367	0.0405197	0.0501537
FBtr0072706	FBgn0011204	2.22189	0.938203	0.585716	0.140185	0.182446	0.108748	0.105311	0.0988123	0.0677731	0.0308765	0.0366392	0.0378238	0.0557028	0.0261473	0.377353	0.159339	0.0994748	0.0238083	0.0309856	0.0184691	0.0178854	0.0167818	0.0115102	0.0052439	0.0062226	0.00642378	0.00946026	0.00444072	124.394	148.621	159.069	35.7387	26.9983	30.6124	29.3366	29.0268	28.0538	30.2888	22.7679	22.0963	23.262	17.8861	down_down	rejected
FBtr0344896;FBtr0344895;FBtr0301387;FBtr0087668	FBgn0033845	0.172949	0.182032	0.768556	0.622073	0.811548	0.608744	0.583569	0.628981	0.39684	0.30573	0.0427036	0.0269262	0.00546744	0.0061294	0.0293728	0.0309153	0.130527	0.105649	0.137829	0.103386	0.0991102	0.106823	0.0673971	0.0519236	0.00725255	0.004573	0.000928559	0.00104098	49.4015	58.6568	56.4207	31.289	25.732	35.0164	34.7175	37.3177	23.0678	16.8248	7.46162	5.52154	6.54622	3.6028	down_down	rejected
FBtr0300442;FBtr0081890	FBgn0000447	3.05689	3.07697	2.78518	2.4332	2.56007	2.2019	1.96998	2.27577	1.94118	2.19146	1.92369	1.75529	1.69058	1.87123	0.519166	0.522577	0.47302	0.413241	0.434788	0.373959	0.334571	0.386504	0.329679	0.372186	0.326709	0.298109	0.287119	0.3178	49.2839	52.1205	64.5126	39.2781	32.859	30.5284	29.5782	30.2742	31.7581	29.8894	22.6584	21.2053	19.6374	14.9586	down_down	degradation	2.74037	2.32075	3.19425	0.0259055
FBtr0071197;FBtr0112962;FBtr0339438;FBtr0112961	FBgn0030038	1.06265	0.841641	0.871656	1.83486	1.91551	2.36314	2.65415	3.13328	3.27972	3.03267	3.2773	3.16975	2.96997	3.51203	0.180475	0.14294	0.148037	0.311622	0.325321	0.401343	0.450767	0.532139	0.55701	0.515053	0.556599	0.538333	0.504404	0.596464	124.531	133.832	173.662	195.2	185.411	172.524	154.657	107.962	80.2926	75.8804	79.8519	94.8912	67.9766	68.0118	down_up	delayed	0.982767	0.749359	1.20696	0.0917944
FBtr0344754;FBtr0089186;FBtr0333672	FBgn0010217	47.1824	47.7698	43.7165	45.3597	41.9542	44.4034	40.0788	40.2942	35.2187	38.573	34.9439	35.0908	34.2546	37.3806	8.0132	8.11296	7.42456	7.70364	7.12528	7.54123	6.80676	6.84335	5.98135	6.55102	5.93468	5.95964	5.81762	6.34852	689.58	575.313	368.702	315.183	321.994	337.817	386.108	413.981	461.946	484.274	635.676	846.01	630.693	1034.5	down_down	production	47.4413	39.5838	56.633	0.0458887
FBtr0072256	FBgn0015544	0.294735	0.223077	0.263526	0.334646	0.349872	0.391778	0.433691	0.357321	0.357368	0.356693	0.287296	0.264309	0.346582	0.264463	0.0500562	0.0378861	0.0447559	0.0568345	0.0594204	0.0665374	0.0736557	0.0606855	0.0606934	0.0605788	0.0487928	0.0448888	0.0588616	0.044915	54.5664	51.7777	41.4882	18.0125	17.7831	26.106	25.5577	26.7739	20.1436	15.694	12.2076	11.1989	9.50765	6.63679	down_up	production	0.232633	0.155573	0.306785	0.0714003
FBtr0345418;FBtr0345417;FBtr0086922;FBtr0086921	FBgn0028953		0.0461481	0.0763482	0.0795409	0.0729974	0.0780753	0.0876456	0.0609954	0.0593776	0.0555194	0.0547407	0.0343805	0.0452289			0.00783754	0.0129666	0.0135088	0.0123975	0.0132599	0.0148853	0.0103591	0.0100844	0.00942911	0.00929686	0.00583899	0.00768143		123.944	148.161	178.766	76.211	68.7269	81.0804	88.7741	103.368	90.7246	82.7414	69.2706	70.1568	53.2033	49.1228	down_up	production	0.0174316		0.0597031	0.567445
FBtr0076340;FBtr0076339	FBgn0027567	0.037364	0.147244	0.618892	1.22049	1.35585	1.40513	1.36772	1.55001	1.38723	1.88029	2.02673	2.42627	1.7245	2.30705	0.0063457	0.0250071	0.105109	0.207282	0.230271	0.238639	0.232286	0.263245	0.2356	0.319338	0.344209	0.412065	0.292879	0.391817	154.281	172.476	235.719	130.102	112.691	94.4202	105.848	129.724	100.946	92.7466	74.063	68.9304	53.0591	39.2615	down_up	delayed	0.037364	0.0247536	0.0499743	0.096934
FBtr0084975	FBgn0039403				0.0361718	0.028472	0.0295379	0.0384573	0.0331781	0.026674	0.0348321	0.0319532	0.0320837	0.0327742	0.02811				0.00614322	0.00483553	0.00501656	0.00653137	0.00563479	0.00453017	0.00591569	0.00542675	0.00544892	0.00556619	0.00477405	37.9783	38.1854	45.8427	28.5676	22.0966	26.6723	21.4277	17.0081	13.7766	12.3171	6.78404	6.45379	6.2465	4.59018	down_up	stationary	0.0312916	0.0280647	0.0345186
FBtr0273210;FBtr0273208;FBtr0273211;FBtr0273209;FBtr0345012;FBtr0086073	FBgn0039969	0.0381916	0.0490303	0.0331961	0.0557321	0.0529648	0.0491242	0.0510757	0.0309241	0.0253158	0.0322133	0.0279367	0.0367026	0.03357	0.0301158	0.00648626	0.00832704	0.00563784	0.00946523	0.00899525	0.00834298	0.00867442	0.00525198	0.00429949	0.00547093	0.00474462	0.00623337	0.00570135	0.0051147	76.232	74.4918	90.7174	67.6589	65.3147	62.9677	58.5409	58.6827	65.8574	65.6035	86.5631	90.5806	78.86	73.4185	down_up	production	0.0445276	0.0367352	0.0530156	0.129349
FBtr0072929	FBgn0035355	0.0699198	0.0859536	0.0824936	0.0852784	0.0914687	0.0837718	0.0711844	0.0747752	0.0659308	0.0783446	0.106687	0.0926123	0.0688172	0.0935568	0.0118748	0.0145979	0.0140103	0.0144832	0.0155345	0.0142274	0.0120896	0.0126994	0.0111973	0.0133056	0.0181191	0.0157288	0.0116875	0.0158892	11.4143	10.4147	13.196	24.0387	23.9159	22.3422	17.8253	13.3315	13.7549	11.4945	12.8989	13.5819	11.1303	13.4601	up_up	stationary	0.0793441	0.0721535	0.0865346
FBtr0084976	FBgn0028833	0.350912	0.326288	0.262687	0.758076	0.817891	0.772888	0.770293	0.773083	0.824701	0.738034	0.728354	0.739263	0.825697	0.718128	0.059597	0.0554149	0.0446133	0.128747	0.138906	0.131263	0.130822	0.131296	0.140063	0.125344	0.1237	0.125552	0.140232	0.121963	71.5117	63.6799	46.311	52.2082	51.1076	51.4326	52.1242	54.2191	62.2848	66.2537	77.9139	78.0581	64.3802	81.5161	down_up	rejected
FBtr0084453;FBtr0084454	FBgn0039111	0.25194	0.229534	0.200117	0.165801	0.179994	0.161394	0.143436	0.168285	0.156839	0.143038	0.168475	0.179181	0.103611	0.240069	0.0427881	0.0389829	0.0339867	0.0281587	0.0305693	0.0274103	0.0243604	0.0285806	0.0266368	0.0242928	0.0286128	0.0304311	0.0175968	0.040772	10.7169	7.75883	4.43046	17.7485	18.9286	21.8598	24.8033	25.7648	21.9845	19.9128	29.2791	59.6732	33.8114	42.1096	up_down	production	0.219133	0.171198	0.276656	0.0641908
FBtr0085409	FBgn0041186				0.0335825	0.0287349	0.0360834	0.0522623	0.0439253	0.0455158	0.0342095	0.0314575	0.0348034	0.035349	0.028601				0.00570347	0.00488017	0.00612821	0.00887594	0.00746003	0.00773015	0.00580996	0.00534256	0.00591082	0.00600349	0.00485744	137.756	122.36	38.7173	209.337	236.177	201.31	155.256	120.264	61.2704	43.7865	21.59	20.7012	19.5669	11.381	down_up	production	0.027325	0.0119547	0.039792	0.0542705
FBtr0343640;FBtr0073482	FBgn0027359	0.228119	0.171361	0.203425	0.257352	0.30381	0.275226	0.235325	0.25332	0.252988	0.318919	0.347757	0.340762	0.251913	0.378821	0.0387426	0.029103	0.0345485	0.0437072	0.0515974	0.0467428	0.0399662	0.0430224	0.0429661	0.0541634	0.0590611	0.0578732	0.0427835	0.0643369	92.7089	74.7571	19.1864	22.4418	25.2347	37.1272	36.0815	32.4645	54.8167	57.8648	97.0272	114.332	75.6751	86.8497	down_up	production	0.214235	0.182099	0.24637	0.000693147
FBtr0085405	FBgn0062442	1.31645	1.30884	1.30345	1.1737	1.19149	0.956508	0.908774	1.05572	0.946614	1.03795	1.02864	1.25453	0.944194	1.41731	0.223579	0.222286	0.221371	0.199334	0.202357	0.162448	0.154341	0.179299	0.160768	0.176279	0.174698	0.213062	0.160357	0.240708	127.62	103.658	149.669	114.357	111.323	60.7244	50.5635	56.2644	69.0979	75.0548	108.734	153.279	114.939	152.337	down_down	production	1.14313	0.932367	1.40034	0.0606687
FBtr0339155;FBtr0083392	FBgn0266053	0.12871	0.207634	0.240159	0.290977	0.348405	0.35642	0.346502	0.345325	0.352926	0.288137	0.296589	0.27206	0.345308	0.25137	0.0218594	0.0352635	0.0407872	0.0494179	0.0591711	0.0605324	0.058848	0.0586481	0.0599391	0.0489356	0.0503711	0.0462052	0.0586451	0.0426913	69.8145	82.8174	107.478	76.5214	63.85	41.2874	35.8163	38.0985	37.3539	35.4171	26.2287	21.5213	25.0357	16.6124	down_up	production	0.133602	0.0935212	0.172847	0.109761
FBtr0346018;FBtr0310441;FBtr0074654	FBgn0030968	0.0630465	0.0495886	0.04317	0.151348	0.131358	0.122102	0.129286	0.145079	0.134492	0.110955	0.128749	0.1263	0.131708	0.114263	0.0107075	0.00842186	0.00733176	0.0257041	0.0223092	0.0207371	0.0219572	0.0246395	0.0228414	0.018844	0.021866	0.0214501	0.0223685	0.0194058	7.10661	3.57969	0.893423	0.987281	0.789747	1.13087	1.05679	0.648372	1.66908	2.25983	5.75836	10.5436	6.49579	15.8215	down_up	rejected
FBtr0088083;FBtr0088082	FBgn0010516	10.1989	9.07603	9.51337	7.43205	7.0474	6.64714	6.62236	6.8985	6.70803	7.2125	6.5322	7.26637	5.66122	6.68422	1.73213	1.54142	1.6157	1.26222	1.19689	1.12891	1.12471	1.1716	1.13926	1.22493	1.10939	1.23408	0.961471	1.13521	130.452	112.856	163.059	168.335	167.849	127.038	80.9085	55.5456	65.1234	69.2508	85.3219	122.929	91.1623	98.059	down_down	delayed	9.72391	7.50564	12.3372	0.0666548
FBtr0083947	FBgn0023212	0.0690611	0.0837406	0.0925635	0.257867	0.185346	0.236921	0.250002	0.196183	0.233342	0.156594	0.230719	0.246874	0.174154	0.157653	0.011729	0.014222	0.0157205	0.0437947	0.0314781	0.0402374	0.042459	0.0333186	0.0396295	0.026595	0.039184	0.0419277	0.0295773	0.026775	87.704	87.2665	106.269	91.3271	83.5052	89.8113	78.5418	76.0842	73.154	67.4444	72.9812	73.1928	62.9617	62.6066	down_up	delayed	0.0690611	0.0453214	0.0928009	0.335396
FBtr0331185;FBtr0079270	FBgn0031817	0.0699842	0.0564659	0.0554999	0.0377873	0.0532985	0.0351966	0.0348877	0.0404632	0.0595474	0.0456621	0.0605641	0.0763013	0.074463	0.106031	0.0118857	0.00958986	0.00942579	0.00641759	0.00905193	0.0059776	0.00592513	0.00687206	0.0101132	0.00775501	0.0102859	0.0129586	0.0126464	0.0180077	7.13771	5.50137	0.927773	3.5225	4.19937	5.28809	6.26054	7.34255	7.99835	6.44206	11.345	11.222	7.55496	10.0631	down_down	production	0.0662976	0.0488944	0.0853581	0.329935
FBtr0340106;FBtr0310304;FBtr0113445;FBtr0340104;FBtr0340105;FBtr0113444	FBgn0052654	0.245387	0.203118	0.216028	0.248332	0.240354	0.217347	0.219109	0.210462	0.20241	0.173904	0.192424	0.186423	0.207062	0.198784	0.0416751	0.0344965	0.036689	0.0421753	0.0408204	0.036913	0.0372123	0.0357437	0.0343762	0.0295349	0.0326802	0.031661	0.0351663	0.0337604	31.3253	39.1189	27.8433	8.50581	7.42563	8.63361	11.2827	13.6616	18.88	23.3088	21.6794	23.573	18.9657	18.687	down_down	production	0.225744	0.186238	0.264543	0.0407071
FBtr0273338;FBtr0076279;FBtr0334067	FBgn0000629	0.0557438	0.0255687	0.0752085	0.041158	0.0353672	0.0351521	0.039459	0.0336604	0.0513782	0.0418781	0.0387026	0.0476215	0.0454924	0.0368943	0.00946722	0.00434245	0.012773	0.00699005	0.00600657	0.00597004	0.0067015	0.00571669	0.00872579	0.00711235	0.00657303	0.00808777	0.00772617	0.00626592	37.2163	23.9899	4.12937	42.5057	46.3894	46.2472	39.2823	31.1582	23.3623	20.6151	14.6294	13.5401	11.8098	9.55759	down_down	delayed	0.0352655	0.028543	0.0447431	0.0133753
FBtr0339168;FBtr0081977	FBgn0037670				0.095926	0.103356	0.120693	0.129598	0.177403	0.258415	0.233112	0.272345	0.277031	0.214172	0.277093				0.0162916	0.0175533	0.0204978	0.0220102	0.0301291	0.0438878	0.0395904	0.0462536	0.0470494	0.0363738	0.04706	30.9838	41.8858	56.5405	106.287	116.394	129.924	133.882	120.448	87.9842	70.314	31.6577	24.5015	29.3337	12.2844	down_up	production	0.0621907	0.0264311	0.0917314	0.0115189
FBtr0308699;FBtr0100294;FBtr0074005;FBtr0074006	FBgn0004924				0.0785475	0.090891	0.116265	0.0985391	0.158332	0.114122	0.129953	0.175477	0.17576	0.1738	0.217316				0.0133401	0.0154364	0.0197458	0.0167353	0.0268903	0.0193819	0.0220705	0.029802	0.0298501	0.0295173	0.0369077	102.437	173.462	250.382	121.081	93.5335	71.27	74.9108	94.9927	94.8978	96.1556	68.3674	66.4728	57.311	45.6632	down_up	production	0.0390993		0.06989	0.000693147
FBtr0081897	FBgn0051450	0.755461	0.805323	0.870094	0.563468	0.55453	0.447098	0.478244	0.480177	0.461071	0.507401	0.530234	0.653337	0.477522	0.578963	0.128303	0.136772	0.147772	0.0956964	0.0941784	0.0759327	0.0812224	0.0815506	0.0783058	0.0861741	0.090052	0.110959	0.0810998	0.098328	115.031	97.6783	59.9804	44.1944	44.1846	45.8492	46.1316	42.7287	53.6853	50.408	91.0897	84.7348	63.1661	81.4347	down_down	production	0.75462	0.561249	0.966857	0.346225
FBtr0073034	FBgn0052281				0.0236933		0.0252229	0.0273622	0.0244028	0.022398	0.0173832	0.0248841	0.0197326	0.0339267	0.0267544				0.00402393		0.00428372	0.00464704	0.00414445	0.00380396	0.00295226	0.00422618	0.00335128	0.00576193	0.00454383	5.98955	5.96709	6.73409	9.21098	8.05315	9.87477	12.0133	13.3628	13.9469	10.514	10.592	10.1891	7.26	6.53022	up_up	stationary	0.0231387	0.0206079	0.0256695
FBtr0337056;FBtr0306258;FBtr0333895;FBtr0073120;FBtr0073119;FBtr0073118;FBtr0337055	FBgn0026189	0.0604626	0.0465677	0.0496004	0.0590224	0.0535678	0.0538664	0.0282294			0.0386832	0.0573089	0.0218409	0.0378786		0.0102686	0.0079088	0.00842385	0.010024	0.00909767	0.00914838	0.00479433			0.00656975	0.00973304	0.00370933	0.0064331		18.2921	26.6785	41.9441	43.9816	41.3349	36.5956	45.2461	59.0888	86.6935	95.5369	65.5644	63.7431	65.241	35.0104	up_down	rejected
FBtr0308594;FBtr0308593;FBtr0308592;FBtr0070951	FBgn0062413	0.123009	0.10624	0.11076	0.140152	0.145581	0.135634	0.135878	0.149757	0.117092	0.0905866	0.103525	0.0861059	0.0709483	0.0929655	0.0208913	0.0180432	0.0188108	0.0238026	0.0247247	0.0230353	0.0230768	0.025434	0.0198863	0.0153847	0.0175822	0.0146238	0.0120495	0.0157888	17.8496	9.65681	2.82178	6.53152	7.76592	10.183	12.2055	12.1105	15.1372	17.0512	18.3904	19.832	20.6284	47.974	up_up	production	0.132562	0.113921	0.152032	0.0236235
FBtr0342870;FBtr0071582	FBgn0003891	1.02247	0.594303	0.418687	0.0149623	0.0204268	0.00655971	0.00433394	0.00160975	0.00185525	0.00139336	0.00902158	0.00735692	0.017534	0.0228562	0.173651	0.100933	0.0711076	0.00254111	0.00346917	0.00111407	0.000736053	0.000273391	0.000315086	0.000236641	0.00153218	0.00124946	0.00297788	0.00388178	38.5831	38.6278	6.87992	13.8794	15.8168	18.4794	24.0186	28.0561	28.8117	34.254	26.4316	24.9581	34.7402	26.7596	down_down	rejected
FBtr0304733;FBtr0086827	FBgn0034242				0.0495496	0.0447683	0.0725505	0.0612491	0.0513294	0.0627342	0.0558492	0.0562083	0.0527131	0.076959	0.0485387				0.00841524	0.00760321	0.0123216	0.0104022	0.00871751	0.0106544	0.00948512	0.00954611	0.0089525	0.0130703	0.00824355	37.8163	35.6481	42.8141	48.8974	45.6733	47.3209	45.2857	47.6772	42.1261	38.9087	35.1553	38.2076	30.1779	24.9797	down_up	production	0.0445904		0.062984	0.123744
FBtr0342580;FBtr0080285	FBgn0032390	0.0310389	0.0455031	0.024806	0.0454904	0.037413	0.0394701	0.0454709	0.0454162	0.060367	0.0482245	0.0412185	0.0428129	0.0492218	0.0213807	0.00527147	0.007728	0.00421292	0.00772584	0.00635402	0.00670339	0.00772253	0.00771325	0.0102524	0.00819019	0.00700032	0.00727111	0.00835955	0.00363118	44.7205	37.371	5.45448	29.1968	33.8361	52.489	56.0765	58.7215	48.1816	39.4147	25.054	16.963	22.3292	8.27164	down_up	production	0.0324097	0.0245098	0.0400057	0.253428
FBtr0073817	FBgn0002878	0.0991422	0.124811	0.188854	0.138509	0.154232	0.135004	0.180923	0.134728	0.144369	0.0742112	0.0509274	0.0212013	0.054988	0.0153009	0.0168378	0.0211972	0.032074	0.0235236	0.026194	0.0229283	0.030727	0.0228816	0.0245189	0.0126036	0.00864923	0.00360072	0.00933886	0.00259861	31.1422	31.094	2.44164	8.14499	7.20304	7.87832	6.43178	4.92659	3.29814	3.27922	1.24564	1.29019	1.28992	0.779625	down_down	rejected
FBtr0079874	FBgn0010520					0.0436333	0.0386356	0.0355415	0.0429924	0.0639871	0.0575275	0.0843358	0.115791	0.0693734	0.100815					0.00741045	0.00656166	0.00603617	0.0073016	0.0108672	0.00977016	0.0143231	0.0196653	0.011782	0.0171218	39.486	37.9084	38.3935	39.1585	41.8615	36.9933	31.1403	32.8958	36.3742	32.1427	36.3832	36.6158	25.9603	20.3029	down_up	production	0.0173782		0.0301947	0.000693147
FBtr0079875	FBgn0024285	0.123954	0.110606	0.215737	0.470126	0.422313	0.499575	0.54284	0.539581	0.630387	0.478654	0.666529	0.690104	0.733701	0.760574	0.0210517	0.0187846	0.0366396	0.0798437	0.0717234	0.0848451	0.0921931	0.0916396	0.107061	0.081292	0.1132	0.117203	0.124608	0.129172	93.4875	92.2143	142.634	200.308	198.199	161.319	131.21	119.365	107.214	93.9678	72.0669	78.8027	61.7191	43.1042	down_up	production	0.100437	0.0696782	0.130568	0.0646829
FBtr0079876	FBgn0040064	17.1257	16.9665	15.3658	14.5224	14.1713	11.7293	11.7736	13.4992	11.4017	11.6083	11.9961	10.6238	11.3406	12.3013	2.90854	2.8815	2.60965	2.4664	2.40678	1.99205	1.99957	2.29263	1.9364	1.9715	2.03736	1.80429	1.92603	2.08919	208.016	185.55	57.7155	18.0338	16.1455	8.82017	9.90937	8.02153	32.732	36.8966	71.1519	132.923	76.031	132.47	down_down	production	14.7417	12.2079	17.3214	0.0364742
FBtr0110850	FBgn0052699	0.169956	0.225815	0.213696	0.144406	0.12789	0.133983	0.133522	0.139164	0.134061	0.12204	0.165098	0.187877	0.129092	0.177034	0.0288644	0.0383511	0.0362929	0.0245252	0.0217202	0.0227549	0.0226767	0.0236349	0.0227682	0.0207265	0.0280394	0.031908	0.0219244	0.0300665	39.9657	46.5169	18.3009	19.6213	20.0391	28.3189	30.7468	19.6497	22.8668	28.1378	26.0123	27.323	24.6743	17.6703	down_down	production	0.175423	0.122796	0.228049	0.630889
FBtr0305616;FBtr0087550;FBtr0087549;FBtr0087548	FBgn0033929	0.186485	0.138397	0.255755	0.160516	0.189891	0.158539	0.157792	0.128218	0.148959	0.171318	0.154408	0.169109	0.169323	0.188369	0.0316716	0.0235047	0.0434361	0.0272612	0.03225	0.0269254	0.0267985	0.0217759	0.0252984	0.0290957	0.0262238	0.0287205	0.028757	0.0319915	64.3855	61.5313	36.0606	48.2593	52.6605	58.3963	57.6001	62.3188	55.9825	53.8191	39.7437	37.7056	35.1755	23.7678	down_down	stationary	0.161843	0.147176	0.17651
FBtr0081878	FBgn0037602	0.0486246	0.0685693	0.0859107	0.0752748	0.0751714	0.0529687	0.0559194	0.0423543	0.045997	0.0629782	0.0651151	0.0878369	0.0752963	0.0946087	0.00825813	0.0116454	0.0145906	0.0127843	0.0127667	0.00899592	0.00949705	0.00719322	0.00781188	0.0106959	0.0110588	0.0149177	0.0127879	0.0160678	5.77103	4.57446	3.41391	3.68084	4.39066	2.96193	5.21409	5.27605	9.12612	10.8439	21.8232	24.6587	20.1678	24.5606	up_up	production	0.0634409	0.051744	0.0755343	0.0598386
FBtr0100536	FBgn0024182	0.686942	0.649961	0.588819	0.371856	0.424577	0.358986	0.32467	0.318419	0.288022	0.353014	0.33803	0.324971	0.287113	0.346488	0.116667	0.110386	0.100002	0.063154	0.0721079	0.0609682	0.0551402	0.0540786	0.0489161	0.059954	0.0574092	0.0551912	0.0487616	0.0588457	0	0	0	0	0	0	0	0	0	0	0	0	0	0	up_down	rejected
FBtr0331995;FBtr0079720	FBgn0032033	0.482206	0.489427	0.460837	0.380392	0.37726	0.359083	0.296459	0.332219	0.292151	0.278149	0.319118	0.310078	0.26844	0.338553	0.0818953	0.0831216	0.078266	0.0646038	0.0640718	0.0609848	0.0503489	0.0564222	0.0496174	0.0472393	0.0541972	0.052662	0.0455904	0.057498	24.8131	19.9172	11.0657	14.8802	16.7499	13.7007	12.2047	8.51391	8.42034	7.34807	11.9885	17.8042	11.0749	17.2952	down_down	delayed	0.501625	0.395029	0.61449	0.0742526
FBtr0343109;FBtr0081097	FBgn0032701		0.0293184	0.0396403	0.0292907	0.0329853	0.034353	0.0351484	0.0329512	0.0348167	0.0410253	0.0453265	0.0464506	0.0451821	0.0384787		0.00497927	0.00673229	0.00497457	0.00560205	0.00583432	0.00596942	0.00559625	0.00591307	0.00696751	0.007698	0.00788891	0.00767348	0.00653502	22.7621	24.1137	31.9606	42.1604	41.6071	47.9651	50.081	58.1834	60.8882	51.9176	38.5324	29.7949	23.3747	18.1329	up_up	production	0.030872	0.0252765	0.0370464	0.023884
FBtr0346165;FBtr0073572	FBgn0030352	0.178435	0.101546	0.109579	0.0845056	0.0600548	0.0657806	0.054206	0.0738736	0.0737916	0.072611	0.0679175	0.0713034	0.102922	0.076112	0.0303045	0.0172461	0.0186103	0.014352	0.0101994	0.0111718	0.00920605	0.0125463	0.0125324	0.0123319	0.0115347	0.0121098	0.0174798	0.0129265	17.0104	16.9081	9.52348	12.7789	13.6915	13.7627	12.37	10.5513	9.93073	8.99125	9.31881	9.50226	8.56792	7.64363	down_down	delayed	0.145008	0.108756	0.183978	0.187742
FBtr0331632;FBtr0079879	FBgn0032162	0.0360539	0.0555096	0.0326979	0.0359768	0.0460798		0.0285393		0.0222679	0.0318433	0.0337328	0.036776	0.0264742	0.0409355	0.0061232	0.00942745	0.00555323	0.00611011	0.00782594		0.00484696		0.00378185	0.00540809	0.00572899	0.00624584	0.00449624	0.00695226	12.2562	8.81166	1.78844	3.9861	3.83631	3.06471	3.0686	2.51089	3.63371	4.49654	8.2244	9.21847	6.78639	9.57078	down_down	production	0.037709	0.030285	0.0457221	0.104291
FBtr0345218;FBtr0084657;FBtr0084656	FBgn0039213	1.92139	2.13633	2.2228	1.74159	1.68921	1.5271	1.22699	1.29961	1.15793	1.15184	1.24077	1.09679	1.00756	1.17452	0.326318	0.362823	0.377509	0.295783	0.286887	0.259354	0.208386	0.220718	0.196656	0.195622	0.210726	0.186272	0.171119	0.199473	44.3489	48.1428	60.5682	29.5486	22.7655	22.5431	28.5618	32.3957	49.457	58.4603	56.5818	59.9906	58.7206	52.7119	down_down	production	2.11624	1.70622	2.56594	0.11097
FBtr0078723	FBgn0037371	0.422733	0.325552	0.532087	0.680775	0.619399	0.636163	0.660187	0.679936	0.678375	0.628611	0.713093	0.716996	0.623244	0.750894	0.0717947	0.05529	0.0903668	0.115619	0.105195	0.108042	0.112122	0.115477	0.115212	0.10676	0.121108	0.121771	0.105848	0.127528	31.5249	33.2928	8.84908	21.3585	22.5523	24.1599	22.6646	19.5952	16.2131	14.7128	9.34428	8.57924	7.31358	4.74382	down_up	production	0.370485	0.266286	0.470052	0.0468417
FBtr0074090	FBgn0030686	3.42302	3.00268	2.73069	2.06697	2.15489	1.92219	1.81642	1.87002	1.65575	1.92914	1.83958	1.89578	1.83109	2.12062	0.581347	0.509959	0.463766	0.351044	0.365975	0.326454	0.30849	0.317595	0.281203	0.327634	0.312424	0.32197	0.310983	0.360155	56.7658	46.4228	9.50345	16.9059	18.4611	18.787	17.0368	15.6193	31.9668	35.2547	49.195	65.1142	46.3559	57.8285	down_down	delayed	3.10372	2.41509	3.88935	0.08889
FBtr0078721	FBgn0037370	1.48961	1.27402	1.22559	1.35406	1.22709	1.38509	1.39075	1.44638	1.35464	1.2308	1.27523	1.15627	1.03328	1.14682	0.252987	0.216373	0.208147	0.229966	0.208402	0.235236	0.236197	0.245646	0.230065	0.209032	0.216579	0.196374	0.175487	0.19477	61.7644	58.0012	48.5694	40.5007	38.7301	41.5169	41.2339	49.5063	52.8392	51.2708	46.9509	47.1986	36.4768	30.1074	down_down	degradation	1.38277	1.184	1.59018	0.0100883
FBtr0087402;FBtr0329939;FBtr0087403	FBgn0033998	0.158104	0.0683468	0.295494	0.425533	0.367397	0.472722	0.601406	0.66087	0.974736	0.981391	1.23271	1.53936	1.02425	1.65924	0.0268515	0.0116077	0.0501852	0.0722703	0.0623967	0.0802845	0.10214	0.112239	0.165544	0.166674	0.209357	0.261436	0.173952	0.281796	49.5989	50.3539	62.6145	68.2874	65.6206	68.6664	78.1634	80.6578	54.3133	52.4718	35.3114	32.7579	27.1057	18.6284	down_up	rejected
FBtr0081099	FBgn0032705	0.192678	0.206828	0.250742	0.205606	0.168256	0.202937	0.236831	0.143567	0.132958	0.09319	0.0457168	0.0175621	0.0242479		0.0327233	0.0351266	0.0425846	0.0349191	0.0285757	0.0344657	0.0402221	0.0243826	0.0225809	0.0158269	0.00776429	0.00298265	0.00411813		50.7264	62.5579	19.9629	16.2807	16.65	18.3592	17.2693	16.2297	15.5494	13.0525	6.41316	4.41839	6.14926	1.81535	down_down	rejected
FBtr0081098	FBgn0032703				0.0260706	0.0276272	0.0349435	0.0345317	0.0309737	0.030147	0.0309748	0.0283223	0.0261477	0.0321403	0.0247565				0.00442769	0.00469205	0.00593461	0.00586468	0.0052604	0.00512	0.0052606	0.00481011	0.00444079	0.00545854	0.0042045	51.0453	47.57	63.2631	38.8734	40.3317	30.2041	29.0858	28.309	27.0422	28.5672	33.3476	35.2448	28.7089	25.5899	down_up	production	0.0136264		0.0373023	0.1813
FBtr0070092;FBtr0070093	FBgn0023537	4.66399	4.40912	4.25124	3.38635	3.53475	3.1516	2.65224	3.13981	2.2964	2.92518	2.84023	2.94242	2.73099	3.63344	0.792106	0.74882	0.722007	0.57512	0.600322	0.535251	0.450442	0.533249	0.390008	0.496797	0.48237	0.499724	0.463816	0.617083	50.6636	28.2209	2.55602	2.1566	2.48635	3.26347	7.27857	8.42924	16.9914	29.4465	35.4257	57.2846	56.8572	67.0633	down_down	production	4.25765	3.47265	5.12249	0.0730944
FBtr0339614;FBtr0310660;FBtr0084999;FBtr0084995;FBtr0084994;FBtr0310661;FBtr0306657;FBtr0114544;FBtr0085001;FBtr0085000	FBgn0000064	1.85613	1.47138	1.59138	4.97272	4.88802	5.6421	5.42587	5.55721	5.2754	4.5908	4.36325	4.64096	4.76176	4.67765	0.315235	0.249892	0.270272	0.84454	0.830155	0.958223	0.9215	0.943806	0.895946	0.779677	0.741031	0.788195	0.808711	0.794426	98.9289	81.8601	88.1656	42.2349	36.9943	34.1522	29.3982	22.3884	36.2308	47.9019	123.708	244.111	154.867	300.098	down_up	rejected
FBtr0087769;FBtr0087768	FBgn0005654	0.228443	0.264594	0.426173	0.217468	0.24298	0.216834	0.247416	0.245615	0.300967	0.203671	0.132156	0.0984494	0.129612	0.0646799	0.0387976	0.0449372	0.072379	0.0369336	0.0412665	0.0368259	0.0420198	0.0417139	0.0511145	0.0345903	0.0224447	0.0167201	0.0220125	0.0109849	0	0	0	0	0	0	0	0	0	0	0	0	0	0	up_down	rejected
FBtr0334946;FBtr0078716	FBgn0037363				0.0732745	0.0743205	0.0731164	0.0947024	0.0703355	0.0653473	0.061575	0.0722421	0.0608002	0.0575158	0.0537279				0.0124445	0.0126222	0.0124177	0.0160837	0.0119454	0.0110982	0.0104576	0.0122692	0.010326	0.00976817	0.00912485	37.4741	44.0856	30.3635	51.2992	49.6307	20.8099	19.8753	21.9909	22.6568	22.4706	15.1923	14.1385	13.5921	11.0482	down_up	production	0.0695817		0.100893	0.0643859
FBtr0331227;FBtr0078996	FBgn0031660	1.86195	1.94793	1.67698	1.28351	1.33749	1.04536	0.942926	1.05001	1.05531	1.19786	1.1557	1.21296	1.16259	1.36028	0.316223	0.330826	0.284809	0.217984	0.227152	0.177539	0.160141	0.178327	0.179229	0.203437	0.196278	0.206003	0.197448	0.231023	50.0782	44.7097	58.42	33.5069	31.8469	21.3402	19.0545	21.1893	26.0736	27.9224	41.3713	63.0712	36.2369	57.8193	down_down	delayed	1.88869	1.46964	2.36087	0.0992401
FBtr0075944	FBgn0036314	0.0534683	0.0355005	0.0651541	0.212923	0.206358	0.200747	0.241618	0.248509	0.273807	0.225272	0.326327	0.363373	0.269695	0.37757	0.00908077	0.00602921	0.0110654	0.0361617	0.0350467	0.0340938	0.0410351	0.0422054	0.0465019	0.038259	0.0554216	0.0617133	0.0458035	0.0641245	58.5754	49.9098	78.151	120.952	122.981	104.593	79.9467	74.7086	67.1178	57.2675	56.8527	72.1834	40.7214	33.6107	down_up	delayed	0.0451042	0.0329825	0.0560984	0.11785
FBtr0089488;FBtr0089489	FBgn0264855	2.37372	2.19679	2.20028	1.735	1.6022	1.68275	1.54663	1.59671	1.50647	1.50889	1.4891	1.31327	1.3959	1.49117	0.403139	0.373091	0.373684	0.294663	0.272108	0.28579	0.262672	0.271177	0.255851	0.256262	0.252901	0.223039	0.237072	0.253253	62.9267	58.6827	8.12519	20.5491	20.535	27.3497	29.7972	35.7996	42.8574	43.5253	39.1951	38.8323	34.0163	27.717	down_down	production	2.22089	1.76283	2.77611	0.133292
FBtr0082499;FBtr0082497;FBtr0082490;FBtr0082498;FBtr0306696;FBtr0082501;FBtr0082496;FBtr0082503;FBtr0082492;FBtr0082491;FBtr0082489;FBtr0082502;FBtr0082493;FBtr0082500;FBtr0082495;FBtr0082494	FBgn0260745	0.91498	0.655561	0.476	0.200006	0.190505	0.184973	0.199321	0.226984	0.198759	0.198739	0.264615	0.269738	0.328926	0.341215	0.155395	0.111337	0.0808413	0.0339679	0.0323544	0.0314148	0.0338515	0.0385497	0.0337561	0.0337528	0.0449408	0.0458108	0.055863	0.0579501	3.61183	1.34569	4.19108	29.3001	31.4028	40.7063	49.3293	54.1762	53.1729	61.4085	71.311	142.378	97.3544	91.0456	up_down	production	0.935543	0.672422	1.20451	0.471511
FBtr0304930;FBtr0304927;FBtr0304928;FBtr0340173;FBtr0304929;FBtr0340172	FBgn0261671					0.0457792	0.0463666	0.047038	0.0484958	0.0575607	0.0463957	0.0558589	0.0461852	0.0531248	0.0388934					0.0077749	0.00787466	0.00798867	0.00823626	0.00977579	0.0078796	0.00948678	0.00784384	0.00902243	0.00660545	7.80227	14.2862	12.6063	11.7648	12.0804	13.4816	14.1172	15.746	17.2763	22.809	15.1809	13.435	13.724	10.3007	up_down	production	0.0627263	0.039792	0.721352	0.193964
FBtr0084532	FBgn0039139	0.0461617	0.0517783	0.0369071	0.0602597	0.054971	0.0518368	0.0782353	0.0651795	0.0851301	0.0681771	0.0779035	0.0777786	0.0912774	0.0754778	0.00783986	0.00879374	0.00626811	0.0102342	0.00933597	0.00880368	0.0132871	0.0110697	0.014458	0.0115788	0.0132307	0.0132095	0.0155021	0.0128187	18.8618	9.0217	3.10183	40.5288	41.773	44.3257	37.4209	24.0454	19.0115	14.2748	10.0753	7.89482	7.28052	2.88512	down_up	production	0.0440439	0.0360609	0.0517516	0.0126738
FBtr0308652;FBtr0070151	FBgn0025639				0.0160042	0.013877	0.0176224	0.0175303	0.0231066	0.0185888	0.0194528	0.021271	0.0273034	0.0223469	0.0223607				0.00271806	0.0023568	0.00299289	0.00297725	0.0039243	0.00315702	0.00330375	0.00361255	0.00463706	0.00379527	0.00379763	92.9595	104.592	67.4198	32.7699	34.4158	36.4132	37.1601	37.9499	30.5383	31.6646	23.4307	21.0515	18.8596	13.9923	down_up	production	0.00873579		0.0164888	0.0193152
FBtr0075199;FBtr0304977;FBtr0075200	FBgn0004401	1.32525	1.03297	2.24517	4.40638	4.85914	4.28812	4.85329	5.70728	6.22268	7.92033	8.1592	9.68023	6.92172	8.94137	0.225074	0.175434	0.381307	0.748356	0.82525	0.728271	0.824256	0.969293	1.05683	1.34515	1.38571	1.64404	1.17555	1.51855	265.904	260.375	329.811	430.87	429.796	486.888	485.04	560.008	429.227	384.574	243.485	200.446	205.073	104.107	down_up	production	0.977658	0.67214	1.28318	0.0652535
FBtr0086268	FBgn0034514				0.0440814	0.0503263	0.0536127	0.0551427	0.0379337	0.0305449	0.0323745		0.0270983	0.0929558	0.0323087				0.00748654	0.00854715	0.00910529	0.00936514	0.00644244	0.00518758	0.00549831		0.00460223	0.0157871	0.00548714	122.578	50.7658	655.3	3467.27	4036.53	2821.37	1723.51	849.843	542.065	306.867	96.487	30.4474	100.086	5.10741	down_up	rejected
FBtr0073726	FBgn0030456	0.890585	1.07005	1.19924	0.863225	0.920073	0.788169	0.661006	0.682864	0.727242	0.782314	0.632475	0.646877	0.584838	0.563	0.151252	0.181731	0.203673	0.146605	0.15626	0.133858	0.112262	0.115974	0.123511	0.132864	0.107416	0.109862	0.0993256	0.0956168	57.7698	64.9691	84.581	45.9619	35.4316	22.9665	19.6583	19.257	21.8753	22.5328	17.9604	9.32292	15.8538	6.67868	down_down	degradation	0.947986	0.799863	1.09907	0.0270528
FBtr0332572;FBtr0081228	FBgn0010097	0.723768	0.69225	0.764496	0.655171	0.776264	0.789554	0.743634	0.616296	0.626269	0.496999	0.370037	0.309348	0.395398	0.235403	0.122921	0.117568	0.129838	0.111271	0.131836	0.134094	0.126295	0.104668	0.106362	0.0844076	0.0628451	0.0525381	0.0671522	0.0399795	130.493	86.8129	5.4457	1.86687	2.18053	1.71355	1.7489	1.17742	1.05535	0.855925	0.434266	0.294122	0.26525	0.163147	down_down	production	0.683806	0.448748	0.914591	0.0635772
FBtr0089410;FBtr0089411;FBtr0114566	FBgn0036039	0.0355984	0.0466926	0.0734911	0.0425846	0.0521588	0.0406108	0.0343176	0.0409687	0.0395876	0.0353926	0.0444932	0.0371573	0.0354501	0.0324367	0.00604584	0.00793001	0.0124813	0.00723233	0.00885837	0.00689711	0.00582832	0.0069579	0.00672334	0.00601088	0.00755648	0.0063106	0.00602066	0.00550888	39.0467	43.8838	53.9875	14.5383	7.80026	8.68846	10.6949	14.5215	17.3675	17.4291	17.6984	18.8193	16.8876	17.7268	down_down	production	0.0376375	0.0268167	0.048223	0.112125
FBtr0076614;FBtr0076615	FBgn0020224	0.0473522	0.0374795	0.0546119	0.0555643	0.0611125	0.0753861	0.0571548	0.0438609	0.0532888	0.0523091	0.0338538	0.0406877	0.0446161	0.0366669	0.00804204	0.00636532	0.00927499	0.00943673	0.010379	0.0128032	0.00970685	0.00744909	0.00905027	0.00888389	0.00574954	0.00691017	0.00757736	0.00622731	54.6156	61.9493	82.9643	30.784	17.2836	16.9303	18.2356	24.8832	23.54	22.3089	20.2042	18.2222	17.344	13.1572	down_down	production	0.0396542	0.0270144	0.052294	0.114422
FBtr0100446	FBgn0039544				0.134633	0.0803254	0.0863947	0.0914609	0.118166	0.0925967	0.0955377	0.113716	0.134471	0.114774	0.110566				0.0228653	0.013642	0.0146728	0.0155332	0.0200686	0.0157261	0.0162256	0.019313	0.0228378	0.0194926	0.018778	39.8661	47.5256	68.7844	25.7285	17.2064	17.3299	18.4117	19.4006	13.3469	11.767	8.83049	9.04866	8.15762	6.21499	down_down	production	0.0717608		0.10809	0.000693147
FBtr0070378;FBtr0333260	FBgn0000382		0.0276438	0.0251878	0.040746	0.0331895	0.0432539	0.0380989	0.0315695		0.0279492	0.0324565			0.0259502		0.00469487	0.00427775	0.00692008	0.00563672	0.00734601	0.00647052	0.00536159		0.00474674	0.00551223			0.00440724	22.2189	24.4254	21.2871	1.64165	1.54358	1.57994	1.80486	2.93151	5.26747	6.05217	7.62056	7.91658	6.3569	7.68928	down_up	production	0.0289871	0.0141312	0.0374115	0.0231787
FBtr0072070;FBtr0072069;FBtr0072067;FBtr0072066;FBtr0332926;FBtr0072068	FBgn0015903		0.0437418	0.136569	0.222573	0.198261	0.248376	0.246161	0.326979	0.249608	0.371202	0.344788	0.379514	0.283789	0.24775		0.00742887	0.0231941	0.0378006	0.0336716	0.0421829	0.0418067	0.0555323	0.042392	0.063043	0.058557	0.0644546	0.0481972	0.0420765	84.5678	97.4081	86.988	68.4336	68.3371	95.7861	96.417	109.003	93.8352	84.8754	67.1658	56.365	53.9385	29.4393	down_up	delayed	4.03022e-05		0.0781943	0.257278
FBtr0074895	FBgn0036919	0.0970345	0.103162	0.0844607	0.146974	0.144338	0.193968	0.170713	0.163461	0.187293	0.167489	0.212843	0.175764	0.181612	0.227393	0.0164798	0.0175205	0.0143443	0.0249613	0.0245136	0.0329424	0.028993	0.0277613	0.0318089	0.0284454	0.0361481	0.0298507	0.030844	0.0386193	35.6701	36.4599	36.7272	20.0911	18.7982	19.113	23.9522	30.5029	48.8768	53.359	68.3613	77.378	46.6045	34.3664	down_up	production	0.10729	0.0908615	0.123719	0.000693147
FBtr0301713;FBtr0089761;FBtr0089760	FBgn0050159	1.86437	1.77411	1.56012	0.780323	0.841075	0.730423	0.678434	0.718577	0.586145	0.689011	0.652907	0.847164	0.715415	0.873607	0.316634	0.301305	0.264962	0.132526	0.142844	0.124051	0.115221	0.122039	0.0995477	0.117018	0.110886	0.143878	0.121502	0.148369	30.3607	21.7785	2.82946	3.92934	4.13503	6.34941	9.62143	11.7967	20.4761	23.8937	29.5044	34.9069	27.1172	39.7443	down_down	production	1.63219	1.21904	2.10144	0.198717
FBtr0085845	FBgn0027620	0.324248	0.313451	0.642174	0.705365	0.649512	0.562492	0.58154	0.529258	0.623751	0.598537	0.455255	0.431642	0.417571	0.374953	0.0550686	0.0532347	0.109063	0.119795	0.11031	0.0955307	0.0987655	0.0898863	0.105935	0.101652	0.0773181	0.0733077	0.070918	0.06368	99.0349	107.628	57.3913	65.5066	64.2583	83.6988	81.0818	75.0026	49.8091	45.8011	17.8507	12.6858	15.9151	8.7786	down_up	production	0.321513	0.231088	0.40792	0.119288
FBtr0074893	FBgn0028695	4.31622	3.90265	4.37613	6.42818	5.86223	6.67271	7.19943	6.16335	6.60889	6.13525	5.29609	4.93232	5.62336	4.36013	0.733044	0.662805	0.743219	1.09173	0.99561	1.13326	1.22271	1.04675	1.12242	1.04198	0.899459	0.837679	0.955041	0.740501	158.378	123.009	21.977	52.3007	53.9629	69.9545	77.0141	74.8961	57.0312	50.8095	38.8377	36.1566	30.1167	21.2513	down_up	production	3.79532	2.53812	5.00508	0.108131
FBtr0072755;FBtr0072754	FBgn0035244	0.402505	0.309348	0.328169	0.219045	0.20266	0.204678	0.251717	0.234852	0.264043	0.296619	0.265747	0.285618	0.199063	0.320002	0.0683593	0.0525381	0.0557344	0.0372014	0.0344186	0.0347613	0.0427503	0.039886	0.0448437	0.0503761	0.045133	0.0485078	0.0338078	0.0543474	16.0132	15.1103	4.15365	14.305	15.8601	14.3633	12.8686	12.9836	12.8929	13.6711	12.1705	11.9791	9.62602	13.0919	down_down	delayed	0.405813	0.303092	0.517412	0.193406
FBtr0087952	FBgn0033737	0.238781	0.151689	0.41682	0.782373	0.789379	0.764574	0.68825	0.674706	0.557009	0.617565	0.698476	0.742893	0.527853	0.652946	0.0405532	0.0257621	0.0707904	0.132874	0.134064	0.129851	0.116889	0.114588	0.0945993	0.104884	0.118625	0.126169	0.0896476	0.110893	71.0024	72.8685	90.4564	41.1116	31.3176	31.5483	26.9109	23.7355	19.5326	17.7254	14.5254	17.3228	15.0082	19.4114	down_up	delayed	0.196905	0.142756	0.249823	0.140274
FBtr0082642;FBtr0082641	FBgn0038065	0.109811	0.0814378	0.0545026	0.107608	0.0993178	0.0973038	0.111105	0.13234	0.1316	0.121107	0.135345	0.152484	0.156264	0.113466	0.0186497	0.0138309	0.00925643	0.0182755	0.0168676	0.0165255	0.0188695	0.0224759	0.0223503	0.0205681	0.0229863	0.025897	0.026539	0.0192705	70.5647	73.5932	108.232	135.5	140.929	120.65	112.875	117.017	118.256	116.055	106.053	111.83	91.6761	64.9434	up_up	delayed	0.100442	0.0778423	0.13183	0.237514
FBtr0075384	FBgn0036620				0.0295742	0.0312364	0.0285916	0.0312541	0.0431525	0.0338573	0.0262607	0.0356119	0.0270973	0.0190139					0.00502273	0.00530501	0.00485585	0.00530803	0.00732878	0.00575014	0.00445998	0.00604813	0.00460206	0.00322921		23.2316	8.29697	0.591591	0.15865	0.0665797	0.0321064	0.26156	0.0319681	0.197247	0.119478	0.891161	1.28239	1.37243	4.60295	down_up	degradation	0.0353857	0.0283085	0.0432369	0.0221767
FBtr0340126;FBtr0300573;FBtr0087017;FBtr0087016	FBgn0034181	0.509235	0.569284	0.679507	0.83805	0.858014	0.891347	0.869236	0.834869	0.80021	0.797263	0.77722	0.655035	0.875461	0.70917	0.0864857	0.0966841	0.115404	0.14233	0.14572	0.151381	0.147626	0.14179	0.135903	0.135403	0.131999	0.111247	0.148684	0.120442	141.98	146.259	167.519	82.5467	72.1288	60.2834	64.1185	71.7036	66.5169	65.9231	57.9589	51.7598	47.4028	37.4282	down_up	production	0.485529	0.330767	0.634222	0.106555
FBtr0075381	FBgn0036615	0.0655815	0.0856375	0.0465755	0.0844139	0.125886	0.140934	0.141118	0.123064	0.106685	0.0910589	0.0957445	0.0958772	0.148301	0.0948995	0.011138	0.0145442	0.00791012	0.0143364	0.0213798	0.0239355	0.0239667	0.0209005	0.0181188	0.0154649	0.0162607	0.0162833	0.0251867	0.0161172	29.8244	20.8596	2.76426	13.3756	17.5915	18.9131	20.5862	18.3256	14.5027	12.0887	10.3465	11.4122	8.63589	9.04474	down_up	rejected
FBtr0078432	FBgn0037121	0.0392111	0.0638505	0.0956996	0.238184	0.173295	0.215364	0.268512	0.235881	0.355899	0.321571	0.326149	0.400241	0.380989	0.431271	0.0066594	0.010844	0.0162531	0.0404518	0.0294315	0.0365763	0.0456027	0.0400607	0.0604439	0.0546139	0.0553914	0.0679748	0.0647052	0.0732447	48.7737	41.5125	33.8386	56.0502	62.0256	77.0452	82.471	91.2839	103.39	90.1369	88.5187	87.952	66.491	42.0025	down_up	production	0.0384514	0.0257143	0.0511884	0.247438
FBtr0070398	FBgn0023527	0.117194	0.065361	0.319826	0.317672	0.325767	0.336373	0.340362	0.430354	0.425006	0.514133	0.595317	0.711122	0.558921	0.783661	0.0199036	0.0111006	0.0543175	0.0539516	0.0553264	0.0571278	0.0578053	0.0730889	0.0721808	0.0873176	0.101105	0.120773	0.0949241	0.133093	62.7411	69.9698	77.5081	48.6458	42.4898	50.6958	51.0728	56.6131	57.1216	49.1995	33.4018	26.3203	24.7119	15.5566	down_up	delayed	0.0915388	0.0640772	0.109275	0.10311
FBtr0079259;FBtr0079258	FBgn0031815	0.18196	0.222271	0.206957	0.146561	0.112955	0.0903719	0.0789398	0.0775386	0.0952879	0.0942516	0.0783407	0.0791096	0.0660733	0.0627518	0.030903	0.0377492	0.0351484	0.0248911	0.0191837	0.0153483	0.0134067	0.0131687	0.0161832	0.0160072	0.013305	0.0134355	0.0112215	0.0106574	35.1123	36.0462	18.1006	6.76332	7.71421	8.06766	8.37897	8.12881	10.3183	9.89514	7.88419	8.06743	8.72314	8.69318	down_down	delayed	0.18196	0.120548	0.243371	0.704416
FBtr0081279	FBgn0032799	0.805674	0.940116	0.845446	0.587062	0.6532	0.489876	0.475298	0.456563	0.459627	0.433827	0.461247	0.453675	0.456817	0.493603	0.136831	0.159664	0.143586	0.0997035	0.110936	0.0831978	0.080722	0.0775402	0.0780605	0.0736789	0.0783356	0.0770496	0.0775832	0.0838309	48.6717	14.4536	4.15101	47.3188	54.8381	70.2574	71.6872	69.7537	77.4533	84.0001	120.397	105.67	79.3146	64.9965	up_down	production	0.91121	0.709035	1.12762	0.148493
FBtr0082830	FBgn0038183	0.0357747	0.0243642		0.0853877	0.0682278	0.084531	0.111794	0.0926435	0.11235	0.100096	0.100635	0.0950849	0.120051	0.0887912	0.00607577	0.00413788		0.0145018	0.0115874	0.0143563	0.0189865	0.0157341	0.0190809	0.0169998	0.0170913	0.0161487	0.0203888	0.0150798	4.43836	2.88464	5.43123	32.4643	39.847	49.6438	55.8487	62.8737	69.0293	65.9093	70.2993	65.7855	50.9793	31.1127	up_up	rejected
FBtr0078859;FBtr0305313	FBgn0022981	0.791037	0.336664	0.244216	0.151252	0.171948	0.136616	0.144394	0.110042	0.0682007	0.0481933	0.0606831	0.0500453	0.0325482	0.0289009	0.134345	0.0571772	0.0414763	0.0256878	0.0292028	0.0232021	0.0245232	0.0186889	0.0115828	0.00818489	0.0103061	0.00849942	0.00552781	0.00490838	99.872	113.218	151.596	84.0543	71.5572	44.3564	30.7996	20.7273	10.8955	8.53324	5.81559	4.15026	5.31107	3.30728	down_down	delayed	0.346331	0.271653	0.456724	0.170124
FBtr0079212;FBtr0079211	FBgn0031779	0.630172	0.648282	0.562102	0.329723	0.350883	0.299425	0.265915	0.29897	0.288748	0.235114	0.319518	0.33441	0.259385	0.34843	0.107025	0.110101	0.0954644	0.0559983	0.0595921	0.0508527	0.0451615	0.0507755	0.0490394	0.0399304	0.0542652	0.0567944	0.0440526	0.0591754	19.9196	21.1615	13.1119	4.25646	4.96336	8.68146	14.1485	20.9701	27.0214	28.167	29.2935	30.3851	24.1141	21.6162	down_down	production	0.628296	0.479076	0.793223	0.202579
FBtr0346378;FBtr0335137;FBtr0074809	FBgn0031070	0.275325	0.280226	0.257086	0.370533	0.337316	0.401276	0.418703	0.39079	0.410389	0.370734	0.333895	0.266331	0.36211	0.25701	0.0467597	0.047592	0.0436621	0.0629293	0.0572879	0.0681505	0.0711102	0.0663697	0.0696983	0.0629635	0.0567069	0.0452321	0.0614988	0.0436492	13.7355	15.7716	16.6043	22.4257	20.9198	28.3573	26.5182	21.2284	13.3048	9.05607	3.73463	2.40161	3.23643	1.22867	down_up	production	0.279405	0.221778	0.336159	0.0782465
FBtr0334463;FBtr0073526;FBtr0334464;FBtr0073527;FBtr0334465	FBgn0014133	0.136643	0.142781	0.213009	0.138729	0.169766	0.145909	0.160801	0.143733	0.147564	0.13926	0.135829	0.133037	0.153877	0.148149	0.0232067	0.0242491	0.0361762	0.023561	0.0288322	0.0247804	0.0273096	0.0244108	0.0250614	0.0236512	0.0230685	0.0225942	0.0261336	0.0251609	95.9415	99.8158	63.2924	17.0344	14.4218	19.3439	20.6135	19.1236	25.5419	25.7191	25.7632	26.7844	19.7758	15.8129	down_up	production	0.135825	0.0933796	0.172328	0.0359303
FBtr0075864;FBtr0075865	FBgn0036353		0.0382084		0.0314871	0.0242292	0.0243542	0.0237928		0.0232144	0.0246419	0.0223047	0.0244551	0.0264855			0.00648911		0.0053476	0.00411495	0.00413619	0.00404084		0.0039426	0.00418505	0.00378812	0.00415333	0.00449816		21.1007	21.2602	20.7731	22.1481	24.711	19.8667	17.9348	17.5422	18	16.7809	17.7747	19.3859	19.3251	13.2505	down_down	production	0.0641631	0.0234596	24.4654	1.15021
FBtr0332974;FBtr0078041	FBgn0031281	0.0153828	0.0148805				0.0154406	0.0171484		0.0201641	0.0194444	0.0199328	0.021893	0.0229728	0.0220879	0.00261253	0.00252722				0.00262235	0.00291239		0.00342456	0.00330233	0.00338528	0.00371818	0.00390157	0.00375129	10.1331	12.9524	16.0867	17.7023	17.644	14.3577	13.2661	11.2483	10.1077	7.98265	6.89175	5.56613	4.31567	3.24215	down_up	production	0.0142864	0.0108934	0.0176348	0.000693147
FBtr0331560;FBtr0075358	FBgn0017572	0.296308	0.260205	0.180332	0.334742	0.325376	0.325175	0.365363	0.298615	0.339029	0.325062	0.328501	0.332019	0.305541	0.321544	0.0503234	0.0441918	0.0306266	0.0568507	0.0552602	0.055226	0.0620513	0.0507151	0.0575789	0.0552068	0.0557908	0.0563884	0.0518914	0.0546092	43.378	42.3857	47.4681	58.1343	64.3878	46.8024	41.6987	43.2019	47.7343	50.0885	52.6899	49.5208	39.311	33.8382	up_up	delayed	0.325838	0.244378	0.413407	0.358791
FBtr0084050	FBgn0038870	0.138561	0.115676	0.093953	0.215475	0.158672	0.187951	0.209135	0.185746	0.167616	0.170926	0.165877	0.171839	0.166336	0.153151	0.0235325	0.0196457	0.0159565	0.0365952	0.026948	0.0319206	0.0355183	0.031546	0.028467	0.0290291	0.0281717	0.0291842	0.0282495	0.0260103	26.5817	21.4038	4.08089	13.8831	15.4243	17.9617	21.2713	22.6951	19.245	17.6075	14.0195	14.4659	10.5624	8.52455	down_up	production	0.12214	0.0877882	0.149622	0.0642669
FBtr0307308;FBtr0073114	FBgn0035402	1.18382	0.977273	1.11913	2.63934	2.56684	3.00463	3.0423	2.7046	2.80079	2.67634	2.29761	1.90564	2.28219	1.8614	0.201054	0.165975	0.190067	0.448251	0.435938	0.51029	0.516687	0.459335	0.475671	0.454535	0.390213	0.323644	0.387595	0.31613	79.7716	61.9316	19.0506	14.0742	13.4545	23.2688	36.361	42.3869	33.5245	31.5604	21.6653	21.28	15.1832	8.56719	down_up	rejected
FBtr0332075;FBtr0075876	FBgn0036336	0.0896186	0.0971555	0.102575	0.0710946	0.073897	0.0644594	0.0462931	0.0539289	0.0509586	0.0474498	0.0375457	0.0470321		0.0227778	0.0152203	0.0165004	0.0174208	0.0120743	0.0125503	0.0109474	0.00786216	0.00915899	0.00865454	0.00805861	0.00637655	0.00798768		0.00386846	34.862	34.9659	13.4374	0.596125	0.483345	0.426217	0.606187	0.356998	0.743027	1.73928	5.63061	8.63299	6.43043	9.73601	down_down	degradation	0.090677	0.0770755	0.105129	0.0634484
FBtr0076458	FBgn0015296	0.0294597	0.0287645		0.0395755	0.027899	0.0444776	0.0541318	0.0438316	0.0373055	0.0427075	0.0405091	0.0420518	0.0368865	0.0347044	0.00500327	0.00488521		0.00672128	0.00473822	0.00755383	0.00919345	0.00744412	0.00633575	0.00725321	0.00687984	0.00714185	0.00626459	0.00589401	39.0094	33.233	9.69157	36.9544	41.6664	52.2511	51.9881	45.7517	38.569	34.6453	29.8178	30.3768	26.222	17.0248	down_up	production	0.030202	0.0222739	0.0369974	0.15329
FBtr0078101;FBtr0302164;FBtr0306540;FBtr0301733	FBgn0031213	0.194742	0.158204	0.102161	0.0959045	0.0717113	0.0586438	0.0639364	0.0537523	0.0525862	0.0595064	0.052071	0.0474107	0.0461032	0.0690611	0.033074	0.0268684	0.0173505	0.0162879	0.0121791	0.00995974	0.0108586	0.00912899	0.00893096	0.0101062	0.00884346	0.00805198	0.00782991	0.011729	36.7623	38.4387	21.92	1.35976	1.48428	1.03913	1.68767	0.824002	1.49289	2.14314	10.3262	22.2511	13.1368	44.9802	down_down	rejected
FBtr0114375;FBtr0082793;FBtr0114376;FBtr0114374	FBgn0004049			0.0498209	0.102417	0.0935451	0.110857	0.11163	0.126963	0.0864084	0.108437	0.116013	0.0986211	0.0710263	0.0661299			0.00846131	0.0173939	0.0158872	0.0188274	0.0189586	0.0215628	0.0146751	0.0184164	0.0197031	0.0167493	0.0120627	0.0112311	42.4496	50.3162	53.0782	41.8773	39.1996	42.6034	40.3162	41.8053	39.2498	37.212	24.3717	21.4672	21.1785	14.8821	down_up	production	1e-07	-7	0.0367003	0.270269
FBtr0300727;FBtr0072569	FBgn0265574	0.328066	0.333713	0.62785	0.918707	0.945443	0.86344	0.874485	0.902587	0.904812	0.880242	0.972101	1.03209	1.00454	1.06538	0.0557169	0.0566761	0.106631	0.156028	0.160569	0.146642	0.148518	0.153291	0.153668	0.149496	0.165096	0.175285	0.170605	0.180939	33.8743	35.9702	53.1602	52.3436	46.4927	38.6301	29.3675	25.3191	21.5951	20.5641	17.2624	17.1741	13.1641	12.0104	down_up	rejected
FBtr0343771;FBtr0081247	FBgn0032798	0.241376			0.163621	0.117397	0.132396	0.129945			0.13763	0.184003	0.0983859	0.129707	0.0498814	0.040994			0.0277885	0.019938	0.0224855	0.0220692			0.0233744	0.0312501	0.0167093	0.0220288	0.00847158	0.914902	0.267179	0.505174	0.312297	0.430412	0.246072	0.936006	0.445115	0.837084	1.43206	9.98175	17.4232	10.1231	19.3093	up_down	rejected
FBtr0308353;FBtr0082082	FBgn0037728	0.426587	0.268228	0.326598	0.890976	1.00461	0.977117	1.05475	1.03024	1.12813	0.910862	0.919917	0.856512	1.10012	0.723729	0.0724492	0.0455543	0.0554676	0.151318	0.170618	0.165948	0.179133	0.17497	0.191595	0.154696	0.156234	0.145465	0.186839	0.122914	449.895	407.575	137.762	217.868	244.948	383.849	477.057	578.434	579.983	546.959	547.424	404.983	441.258	254.186	down_up	rejected
FBtr0290212;FBtr0332176;FBtr0332175	FBgn0027514			0.0358562	0.0508123	0.0518739	0.0616082	0.0589951	0.0522564	0.0663407	0.0708292	0.0568698	0.0599357	0.0547388	0.0493193			0.00608963	0.00862968	0.00880998	0.0104632	0.0100194	0.00887494	0.0112669	0.0120292	0.00965846	0.0101792	0.00929653	0.00837613	22.9771	29.2189	40.1973	30.9274	23.8158	24.3516	21.6414	20.4744	17.3895	14.1308	10.0288	8.1069	8.49954	5.32586	down_up	production	0.0224892		0.0427294	0.0847558
FBtr0344767;FBtr0344766;FBtr0082883	FBgn0266464	0.285419	0.346119	0.330138	0.364144	0.382662	0.439448	0.330651	0.341399	0.366117	0.326623	0.360988	0.330263	0.33862	0.392461	0.0484739	0.058783	0.0560689	0.0618442	0.0649892	0.0746334	0.056156	0.0579813	0.0621793	0.055472	0.0613083	0.0560901	0.0575093	0.0666534	20.1081	15.2157	7.4088	21.2411	23.7682	24.3331	24.6803	25.4659	27.5753	28.44	30.3722	33.9749	27.3601	26.748	down_up	production	0.338343	0.290764	0.392267	0.000693147
FBtr0303277;FBtr0333743;FBtr0303272;FBtr0303271;FBtr0333742;FBtr0333745;FBtr0303273	FBgn0261802	0.0276412	0.0273961	0.045545	0.0313339	0.0397217	0.0388913	0.0362705	0.0306298	0.0239526	0.0285934	0.056099	0.0706887	0.0430764	0.114107	0.00469444	0.00465281	0.00773512	0.00532158	0.00674611	0.00660508	0.00615999	0.005202	0.00406798	0.00485614	0.00952755	0.0120054	0.00731585	0.0193792	9.36919	8.97246	8.1015	7.44365	6.51815	6.7581	7.9388	7.74463	12.3725	16.5954	23.6792	28.7435	22.6748	22.5266	up_up	rejected
FBtr0347181;FBtr0082344	FBgn0037874	0.639578	0.82638	0.650995	3.05525	3.2981	3.56552	3.65781	3.59866	3.77006	3.27465	3.44689	3.28731	3.31895	2.75349	0.108623	0.140348	0.110561	0.518888	0.560132	0.605549	0.621223	0.611177	0.640287	0.556148	0.585401	0.558299	0.563672	0.467637	960.707	922.121	1349.17	1995.06	2010.6	1884.51	1698.95	1432.49	1156.34	1007.61	855.919	716.125	754.315	499.058	down_up	delayed	0.750769	0.567769	0.933769	0.240484
FBtr0079098	FBgn0051648	0.182522	0.186854	0.113137	0.120186	0.135533	0.111771	0.127736	0.126985	0.0719416	0.122377	0.108726	0.106946	0.100481	0.112237	0.0309985	0.0317343	0.0192145	0.0204117	0.0230181	0.0189825	0.021694	0.0215664	0.0122182	0.0207839	0.0184655	0.0181632	0.0170651	0.0190617	23.6174	13.1254	1.63884	12.3294	13.8868	12.4871	9.75422	9.42182	9.07838	8.86807	13.6789	17.1039	11.4128	15.3724	down_down	production	0.167202	0.127492	0.220498	0.261374
FBtr0083125;FBtr0333921	FBgn0027378	0.0485407	0.0678121	0.109899	0.119341	0.125	0.128002	0.12969	0.139834	0.138995	0.14184	0.172629	0.189602	0.160075	0.165752	0.00824388	0.0115168	0.0186647	0.0202682	0.0212293	0.0217391	0.0220258	0.0237486	0.0236061	0.0240893	0.0293184	0.032201	0.0271863	0.0281504	55.2523	52.01	72.5846	88.2387	88.4825	66.3792	48.392	44.7467	37.6509	31.9285	25.0281	24.0101	19.4344	13.6724	down_up	rejected
FBtr0087123;FBtr0087124	FBgn0034138	3.42004	5.18876	4.70458	5.86028	5.74163	6.02948	6.27323	6.8704	7.17074	6.61006	6.91528	7.17659	6.60362	5.43328	0.58084	0.88123	0.799	0.995278	0.975127	1.02401	1.06541	1.16683	1.21784	1.12262	1.17445	1.21883	1.12152	0.922759	1106.12	961.307	1418.59	2806.18	2745.26	2610.56	2529.59	2340.8	2323.32	2463.49	3442.6	3026.9	2589.41	2612	up_up	rejected
FBtr0074191;FBtr0074190	FBgn0025809	0.147702	0.116443	0.094478	0.355514	0.318337	0.395556	0.449889	0.403581	0.487709	0.36035	0.388064	0.330593	0.378339	0.248298	0.025085	0.019776	0.0160456	0.0603786	0.0540647	0.067179	0.0764066	0.0685419	0.0828299	0.0611999	0.0659066	0.0561461	0.0642551	0.0421696	88.7804	85.3244	121.802	126.073	131.329	82.9409	62.3994	68.0907	59.6259	49.113	41.2829	36.4945	29.9599	19.4475	down_up	delayed	0.144866	0.11046	0.173387	0.20009
FBtr0084270;FBtr0344226	FBgn0051159	0.0746679	0.0853799	0.0881394	0.06105	0.0570982	0.0558648	0.0564951	0.0618502	0.0485485	0.0577188	0.0567079	0.0574124	0.0670549	0.0775327	0.0126812	0.0145005	0.0149691	0.0103684	0.00969724	0.00948777	0.00959483	0.0105043	0.00824521	0.00980264	0.00963095	0.0097506	0.0113882	0.0131677	11.8564	11.7211	12.4196	7.70511	8.32077	6.29276	5.9545	6.07929	6.09879	5.14326	6.30187	8.34935	6.04805	6.79528	down_down	delayed	0.077653	0.062365	0.0958529	0.0488735
FBtr0070241;FBtr0342731;FBtr0310283;FBtr0310282;FBtr0070239;FBtr0303264	FBgn0025641	0.128913	0.0746289	0.221523	0.155717	0.158811	0.115274	0.12075	0.0878057	0.0554394	0.08014	0.0667485	0.0558628	0.0554355	0.0985528	0.0218939	0.0126746	0.0376223	0.0264462	0.0269715	0.0195774	0.0205075	0.0149124	0.00941552	0.0136105	0.0113362	0.00948744	0.00941486	0.0167377	32.1815	39.9908	48.1246	13.5955	7.04823	7.44375	7.8677	8.08306	9.9225	11.4617	11.5112	17.909	13.7839	18.9213	down_down	rejected
FBtr0085382;FBtr0335406;FBtr0085383	FBgn0039640	9.52293	6.71623	3.81214	1.79003	1.48945	1.18016	0.870075	0.784539	0.552247	0.592312	0.437126	0.379338	0.363223	0.243765	1.61732	1.14065	0.647433	0.304009	0.252961	0.200431	0.147769	0.133242	0.0937906	0.100595	0.074239	0.0644248	0.0616878	0.0413997	104.862	107.668	28.8654	0.566765	0.565768	0.411531	0.504647	0.321866	0.403835	0.319405	0.468566	0.832061	0.667265	1.49178	down_down	rejected
FBtr0081472	FBgn0032925	0.0312545	0.0683312	0.13509	0.407117	0.512982	0.474693	0.456055	0.479493	0.609212	0.619751	0.713444	0.759579	0.65443	0.901631	0.00530809	0.011605	0.0229429	0.0691425	0.0871221	0.0806192	0.077454	0.0814346	0.103465	0.105255	0.121167	0.129003	0.111145	0.153128	125.381	140.569	205.626	139.87	129.432	85.6844	79.9382	94.748	96.2014	90.8913	71.1632	56.1298	45.3994	34.9629	down_up	delayed	0.0312545	0.0207061	0.0418029	0.0471811
FBtr0345370;FBtr0089021	FBgn0033155	0.0262724	0.0188577	0.0618424	0.057869	0.0596957	0.0408307	0.0473131	0.0522505	0.044337	0.0497526	0.0470165	0.0567879	0.0391184	0.0656967	0.00446196	0.0032027	0.010503	0.00982816	0.0101384	0.00693447	0.00803541	0.00887395	0.00752996	0.00844971	0.00798503	0.00964454	0.00664366	0.0111576	41.7898	44.1813	25.1908	12.3586	12.1359	13.235	11.8433	10.6966	7.63938	7.03151	4.77432	4.59404	4.29293	3.19973	down_up	delayed	0.0241813	0.0170781	0.0292443	0.0846352
FBtr0078289;FBtr0111038;FBtr0301602;FBtr0078290	FBgn0026179				0.027442	0.0288274	0.0282191	0.0481679	0.0363426	0.0307855	0.0305484	0.0297772	0.0216765	0.0215259	0.0284738				0.0046606	0.00489588	0.00479257	0.00818058	0.00617222	0.00522845	0.00518818	0.0050572	0.00368143	0.00365584	0.00483583	15.9608	16.3658	13.6807	40.7482	33.3151	42.1666	46.8214	43.5271	27.2749	26.1619	19.5428	22.9152	19.822	22.367	up_up	production	0.0371677		0.139379	0.277258
FBtr0073036;FBtr0332098;FBtr0332097;FBtr0073035;FBtr0332099	FBgn0035411	0.0765433	0.0707746	0.0906373	0.0860161	0.0951981	0.0807938	0.0878779	0.0946731	0.0890703	0.0959045	0.0685693	0.0590126	0.0847944	0.0547212	0.0129997	0.01202	0.0153934	0.0146085	0.0161679	0.0137216	0.0149247	0.0160788	0.0151272	0.0162879	0.0116454	0.0100224	0.014401	0.00929355	72.6983	84.0856	65.2338	17.4436	17.1123	24.5567	28.3424	28.0893	21.4127	21.4912	13.1073	10.777	11.3569	7.78257	down_down	production	0.0690285	0.0470256	0.0910313	0.0758851
FBtr0079790;FBtr0079789;FBtr0079788	FBgn0032078	0.036252				0.0246261	0.0331891	0.0268274	0.050822	0.0546841	0.0430568	0.0708194	0.0584077	0.04478	0.0447957	0.00615684				0.00418236	0.00563665	0.00455623	0.00863133	0.00928725	0.00731254	0.0120276	0.00991964	0.0076052	0.00760785	36.2306	41.9891	13.3158	8.1181	8.39542	20.4856	33.0906	42.1344	40.8151	36.4874	22.2214	18.8621	21.5138	16.9445	down_up	production	0.0282347	0.0192349	0.0402344	0.146716
FBtr0343814;FBtr0080854	FBgn0001994				0.115428	0.113972	0.11719	0.102639	0.138031	0.195074	0.138109	0.23792	0.258329	0.229811	0.227594				0.0196036	0.0193564	0.0199029	0.0174317	0.0234423	0.0331303	0.0234556	0.0404071	0.0438732	0.0390299	0.0386534	46.9887	51.8475	70.6597	108.42	107.84	111.677	110.007	104.555	79.796	84.3618	56.068	49.4155	49.4188	30.8749	up_up	production	0.0767614	0.0474961	0.105067	0.000693147
FBtr0085373;FBtr0085372;FBtr0085371	FBgn0039637	0.0746737	0.0577207	0.0559741	0.0515382	0.0649219	0.039175	0.0441805	0.0429327	0.0333842		0.0448737	0.0392533			0.0126822	0.00980297	0.00950633	0.00875297	0.011026	0.00665327	0.00750338	0.00729146	0.00566979		0.00762111	0.00666656			20.6007	25.6474	27.0252	8.33855	7.88554	4.7665	4.53996	5.54969	8.73708	10.4119	11.8878	14.5526	14.0647	23.1862	down_down	production	0.0554135	0.0408674	0.0682278	0.0804996
FBtr0304111;FBtr0100253	FBgn0032240	0.0825365	0.139996	0.105922	0.149156	0.181517	0.162948	0.167791	0.183156	0.228426	0.168482	0.244592	0.260778	0.208563	0.201571	0.0140175	0.0237761	0.0179892	0.0253319	0.0308278	0.0276742	0.0284968	0.0311062	0.0387946	0.0286141	0.0415402	0.0442892	0.0354212	0.0342337	0	0	0	0	0	0	0	0	0	0	0	0	0	0	down_up	rejected
FBtr0079413	FBgn0263133	2.54922	2.24209	2.45135	1.31846	1.37164	1.35222	1.22863	1.22801	1.10537	1.49365	1.26411	1.50087	1.33319	1.7058	0.432946	0.380784	0.416324	0.22392	0.232952	0.229654	0.208664	0.208558	0.18773	0.253673	0.21469	0.2549	0.226423	0.289704	31.3236	39.1628	22.6876	19.3923	20.7232	18.8292	19.1509	22.3349	27.9928	31.9129	28.6469	27.7278	25.1093	24.6158	down_down	production	2.5002	1.82046	3.25026	0.464315
FBtr0075547	FBgn0036500				0.0815334	0.101242	0.10518	0.116618	0.138755	0.161057	0.191042	0.207234	0.235695	0.148953	0.25556				0.0138472	0.0171944	0.0178632	0.0198058	0.0235653	0.027353	0.0324456	0.0351955	0.0400292	0.0252974	0.0434029	35.4723	33.215	48.5841	65.5064	60.9672	58.4846	54.2036	53.2051	52.4438	47.4656	39.4653	31.4018	27.7402	18.7781	down_up	production	0.0493224		0.0856976	0.0407648
FBtr0307551;FBtr0085856;FBtr0307552;FBtr0085855	FBgn0039877	2.66577	2.38642	2.31168	1.22826	1.33667	1.14023	1.04991	1.03736	0.829678	1.11246	0.931782	1.00091	0.978424	1.26126	0.452739	0.405297	0.392603	0.208601	0.227013	0.19365	0.178311	0.17618	0.140908	0.188933	0.158249	0.169988	0.16617	0.214206	46.1061	44.05	8.34891	5.10989	6.13035	7.05559	9.01803	9.02141	12.3568	15.5521	19.3037	24.3359	19.5811	18.0907	down_down	delayed	2.59527	1.97889	3.26031	0.17573
FBtr0345129;FBtr0340149;FBtr0074313;FBtr0074312;FBtr0074311	FBgn0010412	6.98046	8.59575	9.0046	8.1106	8.0544	8.01381	8.54521	9.18551	9.96847	10.9638	10.5196	10.8418	10.0137	9.22454	1.18552	1.45986	1.52929	1.37746	1.36792	1.36102	1.45127	1.56002	1.69299	1.86202	1.78659	1.84131	1.70068	1.56665	494.295	411.91	545.214	796.808	799.394	753.303	748.636	702.936	727.441	729.279	902.725	983.563	781.258	729.062	up_up	rejected
FBtr0331208;FBtr0331205	FBgn0020622				0.0298599	0.0260447	0.0293705	0.0265306	0.0221467	0.026161	0.0206016	0.0245108	0.02756	0.0251903	0.0240961				0.00507125	0.00442329	0.00498812	0.00450581	0.00376127	0.00444304	0.00349887	0.00416277	0.00468065	0.00427818	0.00409234	45.7193	36.7295	3.78892	3.99523	4.24835	5.33539	7.02737	7.78121	8.90426	9.59167	8.95258	8.02289	9.50914	7.95536	down_up	production	0.0184587		0.0327643	0.119949
FBtr0089591;FBtr0089593;FBtr0089592;FBtr0089590;FBtr0089589	FBgn0086676	0.196446	0.166367	0.131866	0.111029	0.127297	0.122274	0.10649	0.148735	0.106277	0.0979322	0.0952898	0.0967105	0.0934046	0.0687586	0.0333633	0.0282548	0.0223953	0.0188566	0.0216194	0.0207663	0.0180856	0.0252603	0.0180495	0.0166323	0.0161835	0.0164248	0.0158633	0.0116776	45.6338	54.8907	63.2125	13.645	11.0156	13.9285	16.5283	12.5844	12.6229	14.6436	17.2364	27.6701	21.6016	23.81	down_down	degradation	0.148443	0.126177	0.172102	0.0329132
FBtr0301625;FBtr0072781;FBtr0072779	FBgn0067864			0.113679	0.140199	0.170508	0.140825	0.123587	0.129588	0.103912	0.109817	0.0928855	0.0681439	0.0899172	0.0727925			0.0193067	0.0238106	0.0289582	0.023917	0.0209894	0.0220085	0.0176478	0.0186507	0.0157752	0.0115732	0.0152711	0.0123627	34.0794	35.3624	33.1509	39.0533	41.0072	36.7916	31.0197	28.1184	24.3871	23.3539	21.4427	24.2252	17.4699	16.7174	down_up	production	0.117818		16.7772	0.440188
FBtr0304117;FBtr0080020	FBgn0032246	0.338694	0.263706	0.206403	0.350179	0.307735	0.285563	0.300892	0.283014	0.258692	0.22333	0.205341	0.245939	0.261721	0.232585	0.0575219	0.0447864	0.0350543	0.0594724	0.052264	0.0484985	0.0511019	0.0480656	0.0439349	0.0379292	0.034874	0.0417689	0.0444493	0.0395009	51.7262	48.0464	24.4717	26.8399	28.0907	32.058	32.5086	28.476	42.4459	50.3359	67.1192	76.2601	56.684	42.5436	down_down	production	0.283126	0.239773	0.334443	0.0171503
FBtr0087384;FBtr0087383;FBtr0330628;FBtr0087385	FBgn0026370	0.401688	0.384818	0.640183	0.626854	0.629216	0.646136	0.725134	0.741097	0.650156	0.619282	0.600684	0.461305	0.584018	0.537903	0.0682204	0.0653555	0.108725	0.106462	0.106863	0.109736	0.123153	0.125864	0.110419	0.105176	0.102017	0.0783455	0.0991864	0.0913545	71.1326	71.2267	45.1344	26.7561	27.0084	31.4753	35.1711	32.7792	28.7357	27.9173	26.0742	27.4037	19.7324	20.2671	down_up	delayed	0.401688	0.263607	0.539768	0.350268
FBtr0305034;FBtr0305033;FBtr0305032;FBtr0083553;FBtr0083552;FBtr0336466;FBtr0083554;FBtr0306646;FBtr0290319;FBtr0290320;FBtr0336467;FBtr0290321	FBgn0042693	0.131996	0.0900011	0.118287	0.138062	0.161191	0.152745	0.159825	0.142021	0.140698	0.130172	0.0907759	0.101474	0.129656	0.103601	0.0224175	0.0152853	0.0200892	0.0234477	0.0273759	0.0259414	0.0271439	0.0241201	0.0238954	0.0221076	0.0154169	0.0172338	0.0220201	0.0175951	32.0516	33.3888	23.3097	10.3392	9.54547	10.0035	9.81411	8.55258	12.2264	13.19	16.0968	15.6572	13.143	11.1607	down_down	production	0.119883	0.0876643	0.144609	0.0363932
FBtr0071041	FBgn0029913	0.205862	0.178308	0.164517	0.107846	0.102881	0.0814202	0.113755	0.0842031	0.0939276	0.0939433	0.0712742	0.0648946	0.0460349	0.043293	0.0349625	0.0302829	0.0279406	0.018316	0.0174728	0.013828	0.0193196	0.0143006	0.0159522	0.0159548	0.0121048	0.0110213	0.00781831	0.00735264	10.7414	16.4923	21.7303	9.19783	7.24034	7.73365	8.26827	9.13726	9.63807	9.81999	8.5341	7.04127	7.14244	3.97611	up_down	production	0.207898	0.132535	0.272867	0.653952
FBtr0330155;FBtr0085059;FBtr0330154	FBgn0262473	0.235367	0.47643	0.866855	0.671525	0.592605	0.360003	0.236035	0.242528	0.285563	0.321934	0.345485	0.307535	0.258712	0.201477	0.0399735	0.0809142	0.147222	0.114048	0.100645	0.0611409	0.0400869	0.0411896	0.0484985	0.0546755	0.0586753	0.0522301	0.0439382	0.0342178	98.5899	143.527	239.61	103.953	48.1505	61.765	85.4834	128.296	118.602	116.168	84.2598	58.4786	74.7185	29.9631	down_up	rejected
FBtr0339498;FBtr0309240;FBtr0305147;FBtr0077368	FBgn0266848	0.0572192	0.0508181	0.0641393	0.146092	0.112721	0.137299	0.13957	0.158085	0.164447	0.12218	0.133794	0.123972	0.122112	0.109803	0.00971779	0.00863067	0.0108931	0.0248115	0.0191439	0.0233181	0.0237039	0.0268482	0.0279287	0.0207504	0.0227228	0.0210547	0.0207388	0.0186484	86.7173	101.369	131.698	121.264	118.015	76.2838	66.4472	71.771	68.1407	67.1808	52.5035	43.3656	45.032	27.92	down_up	delayed	0.0589188	0.0445574	0.0732803	0.180002
FBtr0080290	FBgn0032393	3.23854	2.9593	2.94082	2.09914	2.10544	1.88068	1.75984	1.95659	1.66353	2.08423	1.635	1.75605	1.51184	1.9828	0.550016	0.502591	0.499452	0.356506	0.357576	0.319404	0.298882	0.332297	0.282525	0.353974	0.27768	0.298239	0.256762	0.336749	31.6795	13.7361	2.42363	14.6919	17.2512	16.7299	17.8626	16.5714	19.713	21.3858	28.3086	39.8319	26.0493	33.5751	up_down	production	3.0027	2.33647	3.79091	0.118638
FBtr0332928;FBtr0305993;FBtr0087700;FBtr0087699	FBgn0033844	0.0466887	0.0478323	0.0526565	0.0394869	0.0531756	0.0330302	0.0304975	0.0449237	0.0436091	0.0473814	0.0546802	0.0462632	0.0461891	0.0506659	0.00792935	0.00812357	0.00894289	0.00670624	0.00903105	0.00560967	0.00517953	0.00762959	0.00740634	0.00804701	0.00928659	0.00785709	0.0078445	0.00860482	54.1583	65.3402	68.0448	12.4516	9.79151	12.6472	21.767	40.7166	56.0661	53.9565	39.4558	48.2434	41.635	39.9236	down_down	production	0.0418577	0.0316549	0.0525837	0.209618
FBtr0075766	FBgn0250848	38.2678	33.8022	31.4475	22.1837	21.0948	21.079	19.4176	23.6544	18.4255	18.7043	19.0988	16.397	14.0897	12.16	6.49919	5.74079	5.34087	3.76757	3.58262	3.57994	3.29778	4.01734	3.12928	3.17664	3.24363	2.78478	2.39292	2.0652	807.399	901.792	240.269	13.1531	7.28984	5.53165	7.7395	3.86672	5.96991	9.44633	21.805	42.3688	26.5532	44.4485	down_down	rejected
FBtr0346861;FBtr0085556	FBgn0003511			0.0195546	0.0268645			0.0244403	0.0218373	0.0246189	0.0204494	0.0260101	0.0392127	0.0248006	0.0407716			0.00332105	0.00456252			0.00415081	0.00370874	0.00418114	0.00347302	0.00441742	0.00665967	0.00421199	0.00692442	0	0	0	0	0	0	0	0	0	0	0	0	0	0	down_up	production	0.0244798	0.0218406	0.0273868	0.000693147
FBtr0087826	FBgn0033755	0.481991	0.466262	0.491574	0.317783	0.281471	0.301476	0.31606	0.318121	0.303098	0.305756	0.277261	0.232266	0.235042	0.206467	0.0818588	0.0791874	0.0834862	0.0539705	0.0478034	0.051201	0.0536779	0.0540279	0.0514765	0.0519279	0.0470885	0.0394469	0.0399182	0.0350653	28.0088	31.8479	30.4958	12.3232	10.5639	11.7006	12.5879	12.4836	15.8784	18.8422	17.496	12.6346	15.2931	8.5132	down_down	delayed	0.48251	0.36339	0.618216	0.0933743
FBtr0346683;FBtr0334938;FBtr0302227;FBtr0302226	FBgn0262124	0.469345	0.435535	0.491613	0.461539	0.451294	0.427134	0.379364	0.447547	0.411814	0.462183	0.487944	0.401135	0.423309	0.555682	0.0797111	0.0739689	0.0834928	0.0783853	0.0766453	0.0725421	0.0644291	0.0760089	0.0699403	0.0784947	0.0828697	0.0681266	0.0718924	0.0943739	75.0285	92.2099	75.0711	26.4793	24.5385	31.0124	38.4255	44.8634	47.3604	54.7072	53.2245	40.1855	54.7438	49.935	down_down	production	0.414824	0.298155	0.50427	0.0950916
FBtr0332458;FBtr0290040;FBtr0290039;FBtr0290038;FBtr0290041;FBtr0077634;FBtr0077633;FBtr0077632	FBgn0041111			0.0646877	0.0651854	0.0572309	0.061776	0.0563351	0.0610032	0.0494423	0.0488353	0.0586496	0.0569811	0.0393001	0.0513567			0.0109862	0.0110707	0.00971978	0.0104917	0.00956765	0.0103605	0.00839701	0.00829393	0.00996074	0.00967736	0.00667452	0.00872215	18.9705	24.2805	24.0364	10.9151	9.9389	10.5956	10.0065	10.4028	10.533	11.6759	9.45758	10.5163	8.88047	9.06163	down_up	production	0.0585125		0.0784433	0.076361
FBtr0335199;FBtr0290271;FBtr0335200	FBgn0019960	9.09359	8.61254	9.00733	5.33571	5.57536	4.83904	4.3453	5.02483	4.58144	5.84623	4.98462	5.28809	4.45732	5.27638	1.54441	1.46271	1.52976	0.906187	0.946888	0.821836	0.737982	0.853389	0.778086	0.992892	0.846561	0.8981	0.757007	0.896112	45.6678	41.0401	29.5318	25.4224	24.6335	32.2043	37.076	37.2734	36.4306	35.8831	34.7074	38.9085	31.4353	39.0143	down_down	production	9.61129	7.2385	12.1943	0.414576
FBtr0084813;FBtr0304692	FBgn0039302	7.5712	5.39874	8.32703	11.5348	12.5989	11.7918	11.6316	10.2706	10.7329	10.9109	9.82971	9.2544	9.23371	9.41091	1.28585	0.916893	1.41422	1.959	2.13974	2.00265	1.97544	1.7443	1.82282	1.85304	1.66943	1.57172	1.5682	1.5983	142.92	185.567	203.296	96.2402	80.8373	73.6479	70.0891	54.684	40.5705	39.775	21.1687	19.2397	17.9026	14.0004	down_up	delayed	6.61099	4.71033	8.03649	0.0707814
FBtr0333907;FBtr0076519	FBgn0035951				0.0440619	0.0518134	0.0544402	0.0666568	0.059278	0.0510367	0.0388042	0.0432012	0.0428753	0.0386815	0.0368576				0.00748323	0.00879971	0.00924582	0.0113206	0.0100675	0.00866779	0.0065903	0.00733707	0.00728171	0.00656945	0.00625969	26.9169	28.724	22.3307	18.0481	18.3696	24.3506	24.5042	19.3831	20.0272	21.622	21.0594	23.9812	18.7123	17.045	down_up	degradation	0.0569238	0.0455391	0.0693759	0.0201571
FBtr0082736;FBtr0301657	FBgn0003598	0.0588565	0.0163828	0.28828	0.547134	0.556892	0.342566	0.443	0.49415	0.476039	0.388474	0.351988	0.361538	0.34899	0.300652	0.00999587	0.00278236	0.0489598	0.0929222	0.0945794	0.0581795	0.0752367	0.0839237	0.0808479	0.0659762	0.0597797	0.0614017	0.0592706	0.0510612	105.819	111.572	116.432	50.6513	40.9577	36.6066	34.1908	33.6756	27.9493	26.3153	17.3965	15.4508	16.281	9.55056	down_up	delayed	0.023612	0.0165284	0.0299577	0.178308
FBtr0074245;FBtr0100556	FBgn0052576	0.172877	0.18652	0.156814	0.117452	0.102093	0.102105	0.106152	0.108871		0.0996125	0.131821		0.0830068		0.0293605	0.0316776	0.0266324	0.0199473	0.0173389	0.0173409	0.0180283	0.01849		0.0169176	0.0223877		0.0140974		6.9795	7.77965	12.141	6.22023	5.5453	4.68345	5.25315	5.59042	10.2074	10.5263	13.7185	12.9939	12.1234	10.9498	up_up	delayed	0.170493	0.128935	0.216313	0.0905903
FBtr0345205;FBtr0337044;FBtr0084229	FBgn0038965	0.0743108	0.105481	0.0673184	0.0807879	0.0773298	0.0784148	0.0814202	0.0673359	0.0850208	0.0715064	0.0678043	0.0653532	0.0907525	0.0531502	0.0126205	0.0179143	0.011433	0.0137206	0.0131333	0.0133176	0.013828	0.011436	0.0144395	0.0121443	0.0115155	0.0110992	0.0154129	0.00902674	72.047	67.5527	50.298	15.5678	13.1927	18.6793	30.8328	43.1093	48.9469	48.5134	48.7261	58.0663	50.2709	41.1325	down_down	stationary	0.0723483	0.0657918	0.0789049
FBtr0080051	FBgn0004106	1.15238	1.31834	1.02674	2.17033	2.07375	2.07946	2.18452	1.85697	2.04354	1.39752	1.13919	0.810358	1.24184	0.567606	0.195715	0.2239	0.174377	0.368597	0.352194	0.353165	0.371006	0.315377	0.347063	0.237347	0.193474	0.137627	0.210908	0.096399	241.832	236.872	335.9	379.603	376.72	316.821	270.715	251.403	177.93	127.945	71.7461	46.5051	57.494	17.7589	down_down	production	1.06389	0.75802	1.36311	0.226938
FBtr0343738;FBtr0079887;FBtr0079886;FBtr0079885;FBtr0343739	FBgn0032170	0.0595356	0.0546626	0.0480157	0.0502756	0.0521081	0.0610676	0.0512962	0.0444003	0.0530897	0.0590419	0.0468721	0.0346877	0.0419312	0.0471882	0.0101112	0.00928361	0.00815473	0.00853853	0.00884975	0.0103714	0.00871187	0.0075407	0.00901647	0.0100274	0.0079605	0.00589116	0.00712136	0.00801419	39.9138	37.4624	12.2713	16.5393	18.1729	22.6618	23.6222	22.2137	18.732	19.0434	16.7268	16.5813	17.3835	16.9749	down_down	degradation	0.0553945	0.0472585	0.0638768	0.0151043
FBtr0346193;FBtr0074094	FBgn0030692	5.32946	5.00024	4.59607	3.39562	3.79871	3.18564	2.92356	3.17492	2.47906	3.48122	2.89144	2.99388	2.43314	3.26268	0.905127	0.849213	0.780572	0.576694	0.645153	0.541031	0.496522	0.539211	0.42103	0.591231	0.491067	0.508464	0.413232	0.554116	67.2916	69.7448	88.5694	50.8483	43.5744	38.7901	33.5616	35.6328	48.0432	47.1794	64.4594	73.6631	53.293	60.3184	down_down	delayed	5.20467	4.03362	6.70101	0.0943597
FBtr0305502;FBtr0078323	FBgn0037051	0.499399	0.594537	0.762545	0.95243	0.959085	0.994856	1.07481	1.03434	0.955201	1.00052	0.856785	0.765121	0.949698	0.651736	0.0848152	0.100973	0.129506	0.161755	0.162886	0.168961	0.18254	0.175666	0.162226	0.169922	0.145512	0.129944	0.161291	0.110687	146.3	141.199	189.284	147.75	140.644	124.791	101.238	103.997	102.902	99.6565	71.1458	61.524	57.1669	44.2078	down_up	production	0.48831	0.341817	0.631751	0.17283
FBtr0074748;FBtr0340611;FBtr0074749	FBgn0004057	0.0430432	0.0382244	0.0277128	0.0405153	0.0526057	0.0362114	0.0497331	0.050418	0.0544714	0.0373862	0.0361611	0.0372108	0.0402357	0.040544	0.00731022	0.00649183	0.0047066	0.00688091	0.00893427	0.00614995	0.00844639	0.00856273	0.00925113	0.00634948	0.0061414	0.00631968	0.00683341	0.00688578	3.05866	3.25818	0.955961	0.648318	0.612601	0.626359	1.69555	1.48795	7.03637	10.336	10.1929	12.9221	9.20239	7.82876	up_up	stationary	0.0392038	0.035651	0.0427566
FBtr0079389	FBgn0031881	0.0411111	0.0398407	0.0335739	0.0335595	0.0223252	0.0249091	0.0207154	0.0311544	0.0251489	0.0243492	0.0328922	0.0314073	0.0292954	0.0343411	0.00698209	0.00676633	0.00570201	0.00569956	0.0037916	0.00423042	0.00351819	0.00529109	0.00427115	0.00413533	0.00558624	0.00533405	0.00497536	0.0058323	17.1315	16.9507	16.8087	20.2206	24.1578	15.9193	13.4699	13.3056	16.6488	19.2048	16.1997	18.4024	14.5611	12.0904	up_down	delayed	0.0424919	0.0325329	0.0531149	0.121697
FBtr0347147;FBtr0082508	FBgn0260744	0.460134	0.400954	0.33886	0.42848	0.360044	0.312676	0.26926	0.392582	0.322352	0.233543	0.260492	0.221147	0.200876	0.147308	0.0781467	0.0680958	0.0575501	0.0727707	0.0611478	0.0531032	0.0457296	0.0666739	0.0547464	0.0396636	0.0442405	0.0375583	0.0341157	0.025018	17.1839	18.1058	6.79661	4.66498	4.91668	5.03836	5.06529	3.70674	3.54095	3.19917	2.39652	2.331	2.66345	2.05914	down_down	degradation	0.423846	0.362918	0.487423	0.0450161
FBtr0333076;FBtr0075698	FBgn0029148	0.184257	0.228869	0.244622	0.454338	0.42165	0.365059	0.429534	0.585482	0.691802	0.660401	0.941872	1.07083	0.788637	1.23872	0.0312931	0.0388698	0.0415452	0.0771623	0.0716107	0.0619996	0.0729497	0.099435	0.117492	0.112159	0.159962	0.181864	0.133938	0.210378	88.2489	72.588	105.186	192.508	200.156	214.625	224.742	287.084	300.855	271.478	310.911	261.97	192.496	118.051	up_up	production	0.215357	0.170266	0.257755	0.0684948
FBtr0333215;FBtr0305648;FBtr0076098;FBtr0290024	FBgn0036173	0.103738	0.119844	0.129535	0.082597	0.0928465	0.089845	0.0634699	0.074541	0.0724646	0.0741585	0.102856	0.131272	0.0880164	0.114073	0.0176183	0.0203537	0.0219996	0.0140278	0.0157685	0.0152588	0.0107794	0.0126596	0.012307	0.0125947	0.0174685	0.0222946	0.0149482	0.0193736	29.5965	25.8088	19.594	22.4735	25.0073	20.6384	19.86	19.1207	22.2563	22.63	32.2154	29.6783	25.3013	25.2534	down_down	production	0.113576	0.0773733	0.145519	0.704506
FBtr0302409;FBtr0113761	FBgn0039993	0.858619	0.801049	0.743029	0.711805	0.70033	0.618833	0.602928	0.627908	0.608451	0.55896	0.582281	0.532107	0.36423	0.694436	0.145823	0.136046	0.126192	0.120889	0.11894	0.105099	0.102398	0.10664	0.103336	0.0949308	0.0988915	0.0903702	0.0618588	0.117939	125.555	128.921	169.322	129.667	126.568	107.972	87.5593	86.9057	76.1091	65.74	82.2362	93.522	79.247	129.003	down_down	degradation	0.784348	0.666696	0.909353	0.0289613
FBtr0301036;FBtr0072326;FBtr0072325;FBtr0072324	FBgn0035046	1.3515	1.40489	1.09081	1.04606	1.19905	0.807352	0.876515	0.918473	0.934105	0.897474	1.10726	1.37156	1.02407	1.4836	0.229531	0.2386	0.185258	0.177658	0.203639	0.137116	0.148863	0.155988	0.158643	0.152422	0.188052	0.232939	0.173923	0.251967	81.3575	61.7263	52.442	56.5234	58.759	57.8253	58.0808	52.3521	58.6546	60.4608	99.7174	133.043	87.9291	135.092	up_down	production	1.31705	0.996016	1.6957	0.218279
FBtr0345132;FBtr0343293;FBtr0343292;FBtr0074406	FBgn0002590	1.05116	1.21778	1.22783	1.27037	1.20832	1.044	1.15816	1.37137	1.67994	1.24016	1.74889	1.53959	1.57554	1.75803	0.178523	0.206821	0.208528	0.215754	0.205214	0.177307	0.196696	0.232905	0.285313	0.210623	0.297022	0.261476	0.267581	0.298574	213.171	182.982	302.207	585.678	585.972	588.321	674.215	691.175	889.59	933.604	1397.13	1454.58	1167.86	1197.65	up_up	production	1.14052	0.987258	1.37931	0.000693147
FBtr0083213	FBgn0038390					0.0251565	0.0273891	0.0291404	0.0417774	0.0416029	0.0310028	0.040377	0.0267248	0.0290389	0.0266059					0.00427245	0.00465161	0.00494905	0.00709525	0.00706562	0.00526534	0.00685741	0.00453879	0.00493181	0.00451861	59.605	68.1235	51.0727	53.9819	59.6391	50.3234	39.97	24.7142	14.2669	10.3833	3.89474	2.72053	3.62922	1.34657	down_up	production	1e-07		0.0258868	0.0541189
FBtr0334455;FBtr0073604	FBgn0030341	0.460485	0.490344	0.444346	0.287924	0.293482	0.313252	0.24445	0.3126	0.369015	0.373298	0.44542	0.458749	0.379327	0.437535	0.0782063	0.0832774	0.0754653	0.0488995	0.0498435	0.0532009	0.041516	0.0530902	0.0626715	0.063399	0.0756476	0.0779114	0.0644228	0.0743086	42.8539	38.2104	18.0059	16.7848	20.05	30.2282	43.5798	61.6666	75.2887	73.701	89.4113	88.1071	63.6745	49.5644	up_down	production	0.48698	0.372844	0.614813	0.202211
FBtr0344339;FBtr0308192;FBtr0074732;FBtr0074731	FBgn0261593	4.29222	5.70396	5.70318	5.21627	4.74302	4.95535	5.48461	5.24496	5.86653	5.90048	6.16609	6.94417	6.22424	5.56365	0.728967	0.96873	0.968597	0.885903	0.805529	0.84159	0.931476	0.890775	0.996339	1.00211	1.04721	1.17936	1.05709	0.944899	359.016	306.232	438.257	822.23	824.834	776.104	753.372	700.204	702.616	741.961	917.915	835.014	755.359	744.049	up_up	production	4.95356	4.226	5.97523	0.000693147
FBtr0072268;FBtr0072269	FBgn0034999	0.670744	0.651912	0.680853	0.406935	0.362674	0.377646	0.301201	0.292095	0.271838	0.213567	0.256897	0.207923	0.198755	0.191483	0.113916	0.110717	0.115632	0.0691117	0.0615946	0.0641374	0.0511543	0.0496078	0.0461675	0.036271	0.04363	0.0353125	0.0337554	0.0325205	26.36	25.0385	7.98699	1.07786	0.830582	0.548143	0.930231	1.17246	6.49891	9.41538	5.31227	3.5897	4.51971	6.73246	down_down	production	0.530503	0.424402	0.648208	0.131976
FBtr0076879	FBgn0015298	0.131887	0.139627	0.0916599	0.179179	0.164991	0.152056	0.164737	0.161802	0.173279	0.148785	0.194783	0.203333	0.240779	0.187022	0.022399	0.0237135	0.015567	0.0304307	0.0280212	0.0258244	0.0279781	0.0274796	0.0294288	0.0252689	0.0330809	0.034533	0.0408926	0.0317628	51.1305	36.7535	38.0972	31.0327	28.0543	28.5023	35.3148	44.8817	66.6503	69.2804	112.08	111.646	80.1382	83.463	up_up	production	0.127455	0.108735	0.146175	0.000693147
FBtr0333748;FBtr0071074;FBtr0071073	FBgn0016041	4.09667	4.41673	3.60596	3.2917	3.49591	2.88393	2.87675	3.15402	2.81059	3.16009	3.13099	2.92753	2.77735	3.62551	0.695757	0.750113	0.612416	0.559045	0.593727	0.489791	0.488571	0.535662	0.477335	0.536693	0.531751	0.497195	0.471691	0.615737	155.314	153.801	157.264	66.7793	58.0337	49.2724	47.0172	50.1137	65.585	68.6246	88.6075	96.2302	77.6368	83.7477	down_down	production	3.5129	2.73348	4.10571	0.0107185
FBtr0340093;FBtr0070448	FBgn0011606	0.57385	0.553672	1.02403	0.799429	0.880106	0.872202	0.942789	0.836216	0.619712	0.312471	0.0197781	0.0298734	0.0508845		0.0974596	0.0940326	0.173916	0.135771	0.149472	0.14813	0.160118	0.142018	0.105248	0.0530684	0.003359	0.00507354	0.00864194		43.3246	37.3716	9.56616	36.1341	36.1993	51.984	52.8271	49.169	29.1894	20.8009	6.7329	4.60798	5.72964	1.69307	down_down	rejected
FBtr0331443;FBtr0331442;FBtr0080824	FBgn0028515	0.0816876	0.0601562	0.0520107	0.409843	0.434003	0.513177	0.451255	0.433593	0.396865	0.360065	0.367278	0.337246	0.504044	0.294035	0.0138734	0.0102166	0.00883321	0.0696055	0.0737087	0.0871552	0.0766386	0.0736391	0.0674014	0.0611515	0.0623765	0.057276	0.0856041	0.0499373	41.1437	31.1815	11.209	7.96817	7.43722	11.9269	15.2462	20.8104	24.1438	24.0223	26.6485	26.7136	25.9069	23.9444	down_up	rejected
FBtr0339589;FBtr0070259	FBgn0025381	0.0302762	0.0292706		0.0248142	0.0242282	0.0346613	0.0289117	0.0277753	0.0305922	0.0225307	0.0350663	0.0398614	0.0337576	0.0496491	0.00514194	0.00497115		0.00421431	0.00411478	0.00588669	0.0049102	0.00471721	0.0051956	0.0038265	0.00595546	0.00676984	0.0057332	0.00843214	36.823	35.0408	18.4575	14.8278	17.7988	18.9285	19.723	20.8085	22.1882	21.0972	21.542	26.4124	20.8792	23.1237	down_up	production	0.0252609	0.0195772	0.0302341	0.000693147
FBtr0339819;FBtr0303415;FBtr0089712	FBgn0029941	0.0295079	0.0280872	0.038268	0.0751675	0.0488861	0.0601162	0.0612907	0.0720255	0.0476273	0.079779	0.080786	0.101185	0.0623673	0.072328	0.00501146	0.00477017	0.00649922	0.012766	0.00830255	0.0102098	0.0104093	0.0122324	0.00808877	0.0135492	0.0137202	0.0171848	0.0105921	0.0122838	117.924	117.587	166.502	105.704	96.1686	61.3055	51.2192	54.2063	49.044	46.8767	38.1389	38.7517	31.4095	24.3616	down_up	production	0.026051	0.0183985	0.0335406	0.0250515
FBtr0331567;FBtr0078219;FBtr0078217;FBtr0078218;FBtr0078216	FBgn0037007				0.0717972	0.0853838	0.0996496	0.0964295	0.108701	0.0779992	0.082234	0.0859439	0.0743615	0.0704838	0.0677438				0.0121936	0.0145011	0.0169239	0.0163771	0.0184612	0.013247	0.0139662	0.0145962	0.0126292	0.0119706	0.0115052	22.9861	9.60806	60.0037	259.611	294.263	250.657	182.441	109.311	111.69	98.9439	127.994	119.286	119.664	112.554	up_up	production	0.0896252	0.0459329	0.125475	0.166113
FBtr0330057;FBtr0086512;FBtr0330058	FBgn0003254	0.0309311			0.0524359	0.0559434	0.129896	0.229335	0.461325	0.742659	0.691294	0.858463	0.701989	0.539328	0.402759	0.00525318			0.00890543	0.00950113	0.0220609	0.0389491	0.0783489	0.126129	0.117406	0.145797	0.119222	0.0915965	0.0684024	3.84076	1.59575	10.3917	64.7744	68.5625	124.172	193.22	286.439	263.91	261.232	153.56	89.2483	93.9147	27.726	up_up	production	0.0293338	0.019617	0.0390507	0.185563
FBtr0310619;FBtr0070209	FBgn0024362	0.0441556	0.0683859	0.0705248	0.0330396	0.0417302	0.0354142	0.0343522	0.0267747	0.0465481	0.0323911	0.0286908	0.0304799	0.0597015	0.0446044	0.00749914	0.0116143	0.0119775	0.00561126	0.00708723	0.00601456	0.00583419	0.00454728	0.00790548	0.00550112	0.00487268	0.00517655	0.0101394	0.00757537	54.538	54.921	42.3253	33.6613	33.5639	39.8696	39.0443	41.9667	44.2876	49.7577	50.0364	47.5709	42.3048	32.8041	down_down	delayed	0.0510721	0.0406981	0.0625634	0.0711207
FBtr0110874	FBgn0045035	0.174374	0.160561	0.284234	0.213389	0.21353	0.202388	0.189251	0.156742	0.171109	0.230126	0.18646	0.181837	0.172889	0.15893	0.0296147	0.0272688	0.0482728	0.0362409	0.0362647	0.0343725	0.0321413	0.0266202	0.0290602	0.0390833	0.0316673	0.0308822	0.0293625	0.0269917	8.1804	6.7074	2.24064	3.31936	3.36016	5.69606	6.15488	6.26369	4.0761	4.18844	1.41452	0.96786	1.61861	0.756075	down_down	production	0.190151	0.154498	0.222833	0.018017
FBtr0088433	FBgn0263260	0.0497174	0.0970891	0.0930885	0.0951844	0.0715903	0.0744064	0.0856824	0.0819101	0.127613	0.117313	0.237446	0.257654	0.207935	0.338502	0.00844374	0.0164891	0.0158096	0.0161656	0.0121585	0.0126368	0.0145518	0.0139112	0.0216731	0.0199238	0.0403265	0.0437586	0.0353145	0.0574894	64.1709	59.0126	35.4982	26.3508	23.027	32.6386	45.9042	57.837	103.673	109.732	139.787	127.968	105.303	64.7456	down_up	production	0.0596158	0.0467611	0.0730294	0.12163
FBtr0335221;FBtr0082372	FBgn0037873	0.59157	0.601953	0.563527	0.505234	0.65886	0.541826	0.454594	0.488432	0.553145	0.544089	0.621702	0.572445	0.559175	0.601543	0.100469	0.102232	0.0957063	0.0858062	0.111897	0.0920207	0.0772057	0.0829526	0.0939431	0.0924052	0.105587	0.097221	0.0949672	0.102163	41.5381	32.0353	24.9836	46.2503	53.2688	57.7935	61.1022	56.6449	63.9056	66.3531	113.47	159.149	101.727	152.343	up_up	production	0.574179	0.471903	0.705164	0.0290561
FBtr0342771;FBtr0342770;FBtr0070420	FBgn0004397	0.419347	0.321811	0.362354	0.739224	0.648029	0.745645	0.808113	0.664831	0.653551	0.638212	0.603846	0.635402	0.708507	0.739927	0.0712196	0.0546546	0.0615403	0.125546	0.110058	0.126636	0.137246	0.112911	0.110996	0.10839	0.102554	0.107913	0.120329	0.125665	26.242	25.4305	16.0823	2.56813	1.75437	1.92408	3.38348	2.1878	7.31575	12.3281	25.1273	34.1946	22.6844	38.2306	down_up	rejected
FBtr0305912;FBtr0075328	FBgn0021768	0.404769	0.478928	0.368328	0.882604	0.919878	1.00684	0.959319	0.886624	0.921771	0.889707	0.724139	0.729525	0.923781	0.574651	0.0687438	0.0813384	0.0625548	0.149897	0.156227	0.170996	0.162925	0.150579	0.156549	0.151103	0.122984	0.123899	0.15689	0.0975955	76.3833	63.5613	32.6763	23.1304	22.6603	24.3718	29.7326	34.3319	43.8387	47.4741	48.2657	43.211	34.1182	18.399	down_up	rejected
FBtr0077835	FBgn0031399				0.0304725	0.0278803	0.0315349	0.0361462	0.03304	0.0338391	0.0384744	0.035897	0.0369559	0.0356736	0.0342993				0.00517529	0.00473504	0.00535572	0.00613888	0.00561133	0.00574705	0.00653429	0.00609656	0.00627639	0.00605861	0.00582521	20.4099	19.4542	23.1359	30.5153	29.9707	28.7943	23.1754	17.182	15.2809	14.6901	10.9501	11.9062	8.04639	6.32643	down_up	production	0.0252022	0.00819073	0.0360707	0.0262965
FBtr0331557;FBtr0075309	FBgn0250814	14.441	13.9762	12.3753	12.3558	14.0347	12.1673	10.5785	11.6478	10.6423	12.0348	10.6275	10.172	11.1476	12.4229	2.45258	2.37363	2.10175	2.09844	2.38358	2.06642	1.7966	1.97819	1.80744	2.04392	1.80492	1.72756	1.89325	2.10984	56.8355	30.4477	8.05196	28.5564	33.1255	36.8246	37.5214	29.9384	33.9112	38.9098	66.3296	109.852	67.6318	92.2157	down_down	production	13.8228	11.3174	16.6305	0.0445934
FBtr0308595;FBtr0075719;FBtr0075718	FBgn0026409	18.9953	18.0705	15.8215	10.1119	10.5442	9.49054	9.2784	9.47024	9.43355	10.0795	9.81137	11.3474	8.3481	11.6368	3.22606	3.06899	2.68704	1.71735	1.79076	1.61182	1.57579	1.60837	1.60214	1.71185	1.66631	1.92719	1.4178	1.97634	308.525	289.176	294.157	327.471	324.042	287.682	262.41	240.022	261.773	286.934	294.87	356.411	330.625	339.838	up_down	production	20.2725	14.5709	26.2276	0.548325
FBtr0083191	FBgn0017567	2.24833	2.26921	1.65292	1.52468	1.85435	1.48824	1.24401	1.45741	1.42773	1.87483	1.61523	1.70812	1.54798	1.85521	0.381844	0.385391	0.280722	0.258943	0.314933	0.252755	0.211276	0.247519	0.242477	0.31841	0.274322	0.290099	0.262901	0.315079	67.2282	56.1789	57.1474	78.9002	86.2286	80.5183	67.89	59.9214	67.3901	70.1396	95.9627	142.822	96.2606	134.908	up_down	production	2.03713	1.48328	2.76286	0.169759
FBtr0076838	FBgn0035762	0.11808	0.12902	0.131106	0.0764692	0.0745606	0.0781319	0.0653747	0.079375	0.0684464	0.0759969	0.0983811	0.117816	0.0897377	0.131374	0.020054	0.0219121	0.0222664	0.0129871	0.012663	0.0132695	0.0111029	0.0134806	0.0116246	0.0129069	0.0167085	0.0200093	0.0152406	0.0223118	16.6322	7.13051	1.16271	7.70324	8.13182	12.2284	15.2188	17.0105	20.3539	19.9527	23.7824	23.1063	18.8789	14.8685	down_down	production	0.129568	0.0992006	0.161555	0.202103
FBtr0289951;FBtr0089243;FBtr0112904	FBgn0023213	4.18644	3.84063	4.9372	5.21725	5.63605	5.2272	5.62297	4.79903	4.70887	4.46981	4.22528	3.38666	4.6876	4.24889	0.711003	0.652272	0.838508	0.886069	0.957196	0.887759	0.954975	0.815042	0.799729	0.759128	0.717599	0.575173	0.796116	0.721609	120.036	129.232	95.8125	74.7125	75.7935	89.2422	103.992	127.406	132.19	150.148	128.914	117.992	111.222	110.161	down_up	stationary	4.47468	4.06916	4.88019
FBtr0079019;FBtr0329983;FBtr0329982	FBgn0031683	0.104398	0.0967827	0.0853604	0.0702769	0.0801224	0.0699959	0.0579725	0.073819	0.0535444	0.067615	0.0476449	0.0562844	0.0349353	0.0523169	0.0177303	0.0164371	0.0144971	0.0119354	0.0136076	0.0118877	0.00984573	0.012537	0.00909369	0.0114834	0.00809175	0.00955903	0.00593322	0.00888522	18.7312	17.0218	13.4183	21.4519	23.2695	22.1519	22.5971	23.8666	22.1764	23.729	34.6435	37.8125	32.9341	34.0577	up_down	production	0.0950827	0.0769575	0.117368	0.0699765
FBtr0077541	FBgn0015376	0.131776	0.10125	0.218748	0.105264	0.0931158	0.0961017	0.109052	0.0998896	0.105209	0.0806591	0.0849857	0.0740239	0.0810338	0.0608724	0.0223801	0.0171957	0.037151	0.0178775	0.0158143	0.0163214	0.0185208	0.0169647	0.0178682	0.0136987	0.0144335	0.0125718	0.0137623	0.0103382	26.2568	18.6931	1.67123	15.5253	15.6659	21.0297	17.5915	11.7408	7.94555	6.93704	3.28912	3.61267	3.35403	2.25664	down_down	production	0.117269	0.0934487	0.138524	0.0464519
FBtr0339954;FBtr0087622	FBgn0033883	1.71753	1.69768	1.69255	1.32191	1.33517	1.23741	1.12793	1.19471	1.0335	1.18043	0.965759	0.954557	0.998681	1.09407	0.291696	0.288325	0.287454	0.224507	0.226757	0.210156	0.191562	0.202904	0.175523	0.200478	0.164019	0.162117	0.169611	0.185811	14.8342	11.1837	1.84927	5.84579	7.9464	5.32067	5.71571	6.17863	7.02306	6.17936	10.77	15.1621	10.3938	18.3241	down_down	production	1.65083	1.35162	2.00164	0.0852212
FBtr0083120	FBgn0013269	8.79696	10.7881	13.8107	11.5609	12.7758	11.6368	10.3931	12.3236	12.1534	11.5285	12.7348	14.3393	11.5908	13.7566	1.49403	1.83219	2.34553	1.96344	2.16977	1.97634	1.76511	2.09297	2.06407	1.95794	2.16281	2.43531	1.96852	2.33635	462.165	437.192	569.702	526.06	500.2	482.843	416.101	367.963	339.199	314.112	264.582	220.837	187.372	111.379	down_up	production	10.2844	8.06679	12.2127	0.00819799
FBtr0309996;FBtr0082930;FBtr0082929	FBgn0011474	0.0958655	0.135335	0.188907	0.0689909	0.0704389	0.0711376	0.0676677	0.0629586	0.0504824	0.0399537	0.0249895	0.0306811			0.0162813	0.0229846	0.032083	0.011717	0.011963	0.0120816	0.0114923	0.0106926	0.00857366	0.00678552	0.00424408	0.00521072			104.72	103.756	64.4539	65.0561	68.836	79.3993	80.3565	73.4667	46.7773	44.6255	24.8745	19.5508	19.9382	12.2191	down_down	production	0.113789	0.0935202	0.141169	0.146853
FBtr0304798;FBtr0088597;FBtr0332998;FBtr0112930	FBgn0028408				0.0631967	0.0553769	0.0729974	0.0659211	0.0586009	0.0589014	0.0655835	0.0478654	0.0426021	0.0486187	0.0387055				0.010733	0.00940491	0.0123975	0.0111957	0.00995245	0.0100035	0.0111383	0.0081292	0.00723531	0.00825714	0.00657353	51.8812	55.6952	72.6138	28.3698	19.5657	6.73633	7.60236	10.1241	10.4391	8.70888	7.47759	7.62072	6.20934	8.08644	down_up	production	1.05424e-06		0.0876596	0.0967734
FBtr0076239	FBgn0036121	0.11003		0.103894	0.0408725	0.0275727	0.0318454	0.0256719	0.0549396	0.0264422	0.0346629	0.115309	0.199147	0.15595	0.394196	0.0186869		0.0176448	0.00694156	0.0046828	0.00540845	0.00435998	0.00933064	0.0044908	0.00588695	0.0195834	0.033822	0.0264856	0.066948	12.3451	10.7013	19.2722	11.7527	11.5598	12.4246	19.3774	32.0093	67.7938	80.9131	114.181	131.624	105.757	96.2538	up_down	rejected
FBtr0072062	FBgn0010501	0.0290742			0.137808	0.128019	0.196259	0.190863	0.196905	0.218428	0.154254	0.143813	0.126591	0.126881	0.109842	0.00493781			0.0234046	0.0217421	0.0333315	0.0324151	0.0334412	0.0370966	0.0261976	0.0244244	0.0214995	0.0215488	0.018655	30.1475	39.9918	64.8262	169.567	171.769	161.093	124.402	100.693	78.568	62.7163	37.5795	36.4917	34.6454	23.7566	up_up	production	0.0300023	0.0202516	0.0397531	0.205018
FBtr0072060	FBgn0050185	0.190289	0.283446	0.260308	0.29601	0.29042	0.279224	0.365272	0.339211	0.339262	0.252547	0.262437	0.245299	0.278842	0.227489	0.0323176	0.0481389	0.0442093	0.0502727	0.0493234	0.047422	0.0620358	0.0576097	0.0576183	0.0428912	0.0445709	0.0416602	0.047357	0.0386355	45.0986	30.56	5.62884	19.0868	20.9502	26.1432	29.1854	24.0978	23.5495	20.8216	20.7247	19.1852	15.3303	22.3701	down_up	production	0.193063	0.129111	0.257015	0.458627
FBtr0303434;FBtr0303430;FBtr0303431;FBtr0303433;FBtr0329888;FBtr0303432;FBtr0329890;FBtr0329889;FBtr0303435;FBtr0329887;FBtr0303437;FBtr0303429	FBgn0261854	0.119907	0.147189	0.145524	0.260134	0.26272	0.373622	0.34538	0.313599	0.337254	0.324828	0.228484	0.237768	0.253132	0.197783	0.0203643	0.0249978	0.0247151	0.0441798	0.044619	0.063454	0.0586574	0.0532599	0.0572773	0.055167	0.0388045	0.0403812	0.0429906	0.0335903	32.5899	33.6634	42.8827	31.3253	27.5998	26.0813	27.1089	28.1976	23.158	22.1724	15.905	13.7228	15.814	15.2613	down_up	production	0.103963	0.0688755	0.138401	0.168586
FBtr0339625;FBtr0073642	FBgn0043001			0.0749352	0.0727378	0.0669281	0.0641003	0.0586067	0.0605563	0.0801322	0.05944	0.047922	0.068905	0.0604509	0.0471395			0.0127266	0.0123534	0.0113667	0.0108864	0.00995344	0.0102846	0.0136092	0.010095	0.00813882	0.0117024	0.0102667	0.00800591	96.2549	92.4926	118.936	176.165	173.884	190.991	203.011	246.616	198.266	120.638	72.4952	41.5261	52.7408	16.5253	down_up	degradation	0.072661	0.0594912	0.0871933	0.0172664
FBtr0100398;FBtr0072280	FBgn0034982	0.0714713	0.0869997	0.100247	0.073577	0.0744825	0.0762506	0.0883248	0.0786061	0.0990563	0.0713229	0.0889766	0.0810084	0.0934046	0.0900089	0.0121383	0.0147756	0.0170254	0.0124959	0.0126497	0.01295	0.0150006	0.01335	0.0168232	0.0121131	0.0151113	0.013758	0.0158633	0.0152866	23.713	10.4153	1.69032	18.943	19.6597	26.3499	27.7827	25.2403	25.4524	25.8329	23.3722	26.2558	19.3317	15.0499	down_up	production	0.0783507	0.0670877	0.0972038	0.00180343
FBtr0343653;FBtr0079946	FBgn0005593	7.04818	8.62971	8.17793	9.87831	9.00597	8.95855	10.3065	9.96574	9.90953	9.80825	10.1812	10.2243	10.6603	9.36017	1.19703	1.46562	1.3889	1.67768	1.52952	1.52147	1.7504	1.69253	1.68298	1.66578	1.72912	1.73644	1.81049	1.58968	1053.39	974.534	1291.37	2056.64	1975.2	1841.34	1811.82	1713.74	1790.54	1860.41	2074.87	2465.31	1876.89	1846.65	up_up	production	8.44857	7.23409	9.87427	0.000693147
FBtr0087737;FBtr0087736	FBgn0033806			0.0305473	0.031975	0.0308051	0.0346256	0.031542	0.0308365	0.0342218	0.0404008	0.0396237	0.0420596	0.0333101	0.0378892			0.00518798	0.00543046	0.00523176	0.00588062	0.00535692	0.0052371	0.00581205	0.00686145	0.00672947	0.00714317	0.0056572	0.00643489	18.8521	17.0639	19.7125	23.1168	21.6509	17.564	13.7195	14.3774	10.7639	9.5703	6.23337	5.07544	4.92821	2.75026	down_up	production	0.02854	0.0173024	0.0362101	0.000693147
FBtr0088258	FBgn0033539				0.0305262	0.0294566	0.0295473	0.0374206	0.0424183	0.0556696	0.0530058	0.0632202	0.0644282	0.0598674	0.0578261				0.0051844	0.00500274	0.00501815	0.00635531	0.00720409	0.00945463	0.00900221	0.010737	0.0109421	0.0101676	0.00982087	18.356	25.4569	38.1182	40.8897	36.8397	40.8554	43.7642	43.5253	39.5794	41.2835	44.3671	40.455	32.1594	21.6117	up_up	production	0.0172902		0.0291771	0.082667
FBtr0091446	FBgn0053506	0.606383	0.541962	0.46353	0.418547	0.460603	0.416615	0.394504	0.389383	0.349816	0.415463	0.353416	0.359122	0.289224	0.408452	0.102985	0.0920439	0.0787234	0.0710837	0.0782262	0.0707556	0.0670004	0.0661307	0.0594108	0.07056	0.0600223	0.0609914	0.0491203	0.0693692	40.2486	34.8901	4.55902	12.9906	14.8521	16.6825	17.8402	16.6906	19.1094	20.9087	27.9905	30.9493	22.6034	25.64	down_down	production	0.516898	0.424826	0.62997	0.0726281
FBtr0083006;FBtr0308031	FBgn0038277	2.14609	2.72064	2.59674	3.17802	2.39864	2.8472	2.96055	2.68134	2.51017	2.39602	2.67127	2.27153	2.73415	2.2688	0.36448	0.462059	0.441016	0.539738	0.407372	0.483553	0.502803	0.455384	0.426313	0.406928	0.453674	0.385785	0.464353	0.385321	265.068	246.169	317.683	547.268	535.639	456.01	407.954	276.821	182.137	177.96	122.616	88.9706	86.8942	54.3762	down_up	production	2.52057	2.04796	2.97742	0.0231358
FBtr0345035;FBtr0076717;FBtr0332136	FBgn0027569	0.0346551	0.0444401	0.0242293	0.0605075	0.0525062	0.0562824	0.0459432	0.0484372	0.048648	0.0486909	0.0380908	0.038411	0.037904	0.0360465	0.00588563	0.00754746	0.00411498	0.0102763	0.00891737	0.0095587	0.00780274	0.00822632	0.00826211	0.0082694	0.00646913	0.00652351	0.00643741	0.00612194	28.7722	32.9382	27.9585	8.47049	7.96668	9.31248	10.4208	13.1142	11.4906	10.2684	11.0251	10.9314	10.3011	21.091	down_up	rejected
FBtr0071363	FBgn0030141	0.0460739	0.0490539	0.0345019	0.0780382	0.0717601	0.0842187	0.084609	0.0631284	0.0622502	0.0664948		0.044097	0.0528009	0.0479819	0.00782494	0.00833105	0.00585961	0.0132536	0.0121873	0.0143032	0.0143695	0.0107214	0.0105722	0.0112931		0.0074892	0.00896741	0.00814899	55.2363	55.6481	68.9719	16.0976	6.15469	3.19688	2.56154	3.34273	4.59797	5.99401	8.33163	11.9557	8.71401	8.87132	down_up	rejected
FBtr0074686	FBgn0052536	0.0182227	0.0113952		0.0159378	0.0163943	0.0181142	0.0147667	0.0187309	0.0207328	0.0208421	0.0262367	0.0338241	0.0288777	0.0363051	0.00309484	0.00193531		0.0027068	0.00278432	0.00307642	0.0025079	0.00318115	0.00352114	0.0035397	0.0044559	0.0057445	0.00490444	0.00616586	1.49559	0.710154	0.131553	0.456211	0.612626	0.570856	0.532974	0.57502	0.739265	0.701379	1.02619	0.80271	0.574005	0.633386	down_up	production	0.012151	0.00934111	0.0147711	0.000693147
FBtr0086669	FBgn0034335				0.174944	0.156035	0.211916	0.194151	0.183626	0.180972	0.201401	0.159864	0.150505	0.185256	0.11736				0.0297115	0.0265002	0.0359906	0.0329735	0.0311861	0.0307353	0.0342048	0.0271505	0.0255609	0.0314628	0.0199317	88.9348	75.7817	115.137	122.842	123.5	69.2	24.4445	7.61375	6.03416	5.00077	10.171	11.7012	9.93902	18.6377	down_up	production	0.118289		0.231403	0.0373924
FBtr0084294	FBgn0028688	1.73591	1.69353	1.40497	3.20201	3.02942	3.1869	3.31026	3.05802	3.80361	3.18089	3.25347	2.94891	3.15648	2.57623	0.294818	0.287619	0.238613	0.543812	0.514499	0.541247	0.562197	0.519358	0.645985	0.540226	0.552552	0.500828	0.536079	0.437533	178.333	133.29	22.4008	54.1099	55.7982	68.7742	74.3284	74.6311	66.5502	64.6946	53.6203	67.1213	49.3803	41.9753	down_up	delayed	2.00753	1.51192	2.52196	0.440885
FBtr0082113;FBtr0332808	FBgn0037710	0.506893	0.534371	0.556892	0.453187	0.418196	0.358098	0.341467	0.381337	0.334955	0.336127	0.358453	0.369274	0.330712	0.387861	0.086088	0.0907546	0.0945794	0.0769668	0.0710241	0.0608174	0.0579929	0.0647642	0.0568869	0.0570861	0.0608777	0.0627155	0.0561663	0.0658722	67.3203	69.9494	97.1859	33.1236	19.447	16.0496	15.0665	17.0179	19.2294	19.3868	25.0008	25.8728	20.6622	19.1573	down_down	delayed	0.553571	0.435937	0.683314	0.0725139
FBtr0114520;FBtr0081756	FBgn0024909			0.040756	0.0342554	0.0342973	0.0376425	0.0417591	0.0317957	0.0328628	0.0379762	0.0434062	0.0468604	0.0416049	0.0454982			0.00692177	0.00581775	0.00582487	0.00639299	0.00709213	0.0054	0.00558123	0.00644967	0.00737187	0.00795851	0.00706595	0.00772717	32.1313	34.4056	42.9042	17.1939	14.0103	14.4801	13.5836	14.7355	12.8936	11.0364	8.55128	9.63646	6.88665	4.96616	down_up	production	0.0315643	0.0165712	0.0412308	0.000693147
FBtr0087421;FBtr0332259	FBgn0033990		0.0177163		0.0197683	0.0206133	0.0279464	0.031444	0.0364704	0.0398879	0.0251386	0.0318123	0.0332289	0.0277195	0.0218547		0.00300884		0.00335734	0.00350086	0.00474627	0.00534028	0.00619393	0.00677435	0.0042694	0.00540282	0.00564341	0.00470773	0.00371169	31.7084	31.4742	26.2976	23.1413	22.4957	21.7244	20.6625	20.5304	17.2386	11.8638	9.05272	9.15742	7.53158	4.76514	down_up	production	0.0113007	0.00310768	0.0187873	0.0874506
FBtr0345984;FBtr0331731;FBtr0331730;FBtr0331729;FBtr0071222	FBgn0030056	0.420465	0.211715	0.12741	0.172184	0.147107	0.130338	0.0706067	0.101751	0.0764126	0.0800249	0.0865313	0.0717972	0.0764574	0.0862796	0.0714095	0.0359565	0.0216387	0.0292429	0.0249839	0.0221358	0.0119915	0.0172809	0.0129775	0.013591	0.014696	0.0121936	0.0129851	0.0146532	80.4463	86.4836	49.9308	11.2051	11.5311	14.9502	16.1279	12.8848	11.156	11.866	10.3036	12.5886	11.1705	12.116	down_down	delayed	0.417941	0.300395	0.55116	0.674185
FBtr0345504;FBtr0071933	FBgn0034753	11.0664	9.59904	7.81124	8.26673	7.02301	7.2367	6.47014	7.32647	7.289	6.25098	8.83306	8.58073	8.02493	7.6434	1.87946	1.63025	1.32662	1.40398	1.19275	1.22904	1.09885	1.24429	1.23792	1.06163	1.50016	1.4573	1.36291	1.29811	528.358	516.054	344.479	198.66	192.835	215.384	286.603	321.32	421.499	422.39	596.954	708.539	480.605	325.952	down_down	production	9.14374	7.22927	11.544	0.126976
FBtr0084293	FBgn0038974	1.321	1.25855	1.0454	0.666432	0.631265	0.576036	0.52955	0.56177	0.571626	0.550081	0.473619	0.522388	0.424343	0.461773	0.224351	0.213745	0.177545	0.113183	0.107211	0.0978308	0.089936	0.095408	0.0970818	0.0934227	0.0804369	0.0887196	0.0720681	0.0784251	15.8461	13.6593	3.18097	2.36301	3.61856	2.37051	1.55502	1.78059	2.36105	2.52488	2.81279	2.49433	2.52625	2.66536	down_down	delayed	1.33852	0.987159	1.74008	0.184704
FBtr0073407	FBgn0030245	0.238275	0.235081	0.246204	0.389887	0.325648	0.32275	0.284987	0.384982	0.34183	0.319155	0.451508	0.384752	0.255033	0.351469	0.0404674	0.0399248	0.041814	0.0662162	0.0553062	0.054814	0.0484007	0.0653833	0.0580545	0.0542035	0.0766817	0.0653442	0.0433134	0.0596915	24.2792	36.2864	57.7077	58.2504	57.8722	49.341	46.5483	59.3387	73.6331	69.0893	43.3265	37.8504	37.7515	21.665	up_up	production	0.255564	0.19966	0.307476	0.172211
FBtr0071181;FBtr0071180	FBgn0017566	10.3213	10.0977	10.0344	7.01579	7.47752	6.33685	5.98655	6.42896	5.83608	7.54583	6.18385	6.37841	5.66337	7.31554	1.75291	1.71493	1.70419	1.19152	1.26994	1.07622	1.01672	1.09186	0.991168	1.28154	1.05023	1.08328	0.961836	1.24243	59.8683	52.6454	49.7787	35.8066	35.0979	35.1602	36.6346	36.2448	40.272	46.5788	58.7528	90.1824	55.5343	74.186	down_down	production	9.40882	7.38004	11.9962	0.126997
FBtr0075521;FBtr0333579	FBgn0036556	0.0604216	0.0778274	0.0732179	0.0827765	0.0720079	0.0764809	0.0734618	0.0820994	0.0914999	0.106133	0.087552	0.0991422	0.09021	0.124824	0.0102617	0.0132178	0.0124349	0.0140583	0.0122294	0.0129891	0.0124764	0.0139433	0.0155398	0.018025	0.0148693	0.0168378	0.0153208	0.0211995	19.0774	18.552	15.4013	22.0859	22.975	24.9955	26.276	26.8879	29.1441	28.5361	27.2663	26.4155	24.5262	26.5667	up_up	production	0.068589	0.0574433	0.0816638	0.000693147
FBtr0083010	FBgn0004597	0.0624649	0.0785924	0.0808348		0.0543738	0.0779367	0.0576524	0.0566064	0.0656069	0.0492627	0.0607495	0.10424	0.0826907	0.0773571	0.0106087	0.0133477	0.0137285		0.00923455	0.0132363	0.00979137	0.00961372	0.0111423	0.00836651	0.0103174	0.0177035	0.0140437	0.0131379	49.0078	48.7258	66.3317	75.5585	73.6512	65.838	57.5439	48.4612	36.3458	30.0804	28.3872	26.635	22.1504	15.511	down_up	stationary	0.0644839	0.058237	0.0707308
FBtr0345140;FBtr0078742;FBtr0078741	FBgn0017550	0.121261	0.147441	0.154841	0.185552	0.129736	0.145405	0.145333	0.148645	0.163966	0.118919	0.131311	0.114073	0.134725	0.105496	0.0205943	0.0250405	0.0262974	0.0315132	0.0220337	0.0246949	0.0246826	0.025245	0.0278472	0.0201966	0.0223012	0.0193736	0.0228809	0.0179169	64.0477	70.4699	86.7969	62.539	58.2689	63.5144	63.2353	64.9279	53.7985	54.7738	46.4405	49.9452	37.5099	32.7608	down_down	production	0.129603	0.0882923	0.163624	0.252577
FBtr0336843;FBtr0302289	FBgn0261396	1.81544	1.8878	2.02769	3.75141	3.88261	4.1923	4.47391	4.24733	4.54728	4.21566	3.89668	4.05862	3.9556	3.45967	0.308324	0.320614	0.344372	0.637119	0.659401	0.711997	0.759824	0.721344	0.772286	0.715965	0.661791	0.689294	0.671797	0.587572	148.524	127.983	46.6415	49.388	51.1362	69.8317	79.5768	79.9378	63.5456	52.2533	45.567	53.5298	37.6478	30.5441	down_up	delayed	1.81544	1.19138	2.49623	0.21805
FBtr0334730;FBtr0085178;FBtr0334731;FBtr0112857	FBgn0010328	0.0741859	0.0477413	0.303693	0.36164	0.493603	0.393144	0.531717	0.582125	0.846559	0.636963	0.983498	1.02928	0.835084	1.12399	0.0125993	0.00810812	0.0515775	0.061419	0.0838309	0.0667694	0.0903039	0.0988649	0.143775	0.108178	0.167032	0.174808	0.141826	0.190892	104.802	102.292	58.2263	50.5116	53.3083	60.1792	74.7467	82.9445	58.1404	52.8133	33.8915	27.6506	25.8881	16.2584	down_up	delayed	0.0645642	0.0443879	0.075863	0.0736858
FBtr0301785;FBtr0301784;FBtr0301783	FBgn0260008	0.247639	0.238761	0.165869	0.211955	0.267006	0.264672	0.208116	0.250418	0.190306	0.301753	0.173318	0.381792	0.219053	0.434374	0.0420576	0.0405499	0.0281703	0.0359973	0.0453468	0.0449504	0.0353453	0.0425296	0.0323206	0.0512481	0.0294354	0.0648414	0.0372027	0.0737717	59.219	54.91	69.5755	89.6794	94.7802	87.7243	79.8156	71.8442	77.7889	74.0998	112.909	114.471	110.576	116.464	up_up	production	0.240773	0.186599	0.320529	0.303047
FBtr0082634	FBgn0038055			0.0284726		0.0158828	0.0160058	0.0188534	0.0167466	0.0184604	0.0143153	0.0153467	0.0157279	0.0168383	0.0175863			0.00483563		0.00269745	0.00271833	0.00320197	0.00284414	0.00313521	0.00243124	0.0026064	0.00267113	0.00285972	0.00298676	31.3313	20.9378	2.5606	10.251	12.7528	11.1475	12.1399	14.4359	17.9212	16.1708	17.6129	18.1351	12.9485	12.33	down_up	production	0.0266035	0.0154633	0.0704992	0.209077
FBtr0343278;FBtr0072234	FBgn0021895			0.0322777	0.0532634	0.0512201	0.0543602	0.069832	0.0761315	0.0815724	0.0793887	0.103521	0.123088	0.0916912	0.0814514			0.00548187	0.00904596	0.00869895	0.00923223	0.0118599	0.0129298	0.0138538	0.0134829	0.0175815	0.0209045	0.0155723	0.0138333	60.0318	63.905	84.1367	127.376	130.582	147.184	156.133	165.767	157.068	138.101	85.9611	78.852	78.546	43.4748	up_up	production	0.0323441	0.0196086	0.0432602	0.0790733
FBtr0333730;FBtr0070405	FBgn0040389	0.34119	0.362233	0.337892	0.206149	0.189022	0.156869	0.163303	0.151348	0.167667	0.163922	0.212505	0.207909	0.139668	0.182299	0.0579458	0.0615197	0.0573857	0.0350112	0.0321025	0.0266417	0.0277345	0.0257041	0.0284756	0.0278395	0.0360907	0.0353102	0.0237204	0.0309607	55.9636	48.7298	41.6984	64.9891	67.4172	67.5331	57.9415	47.4667	47.5667	52.6566	78.7534	73.3664	58.4806	66.3665	up_down	delayed	0.375114	0.288369	0.473581	0.16572
FBtr0330670;FBtr0330669;FBtr0330668;FBtr0077798;FBtr0077797;FBtr0077796;FBtr0077795;FBtr0077794;FBtr0077793	FBgn0014010	0.725251	0.783661	0.593756	0.796677	0.878544	0.789515	0.787993	0.748435	0.708682	0.677263	0.647872	0.636105	0.783934	0.681458	0.123173	0.133093	0.10084	0.135303	0.149207	0.134087	0.133828	0.12711	0.120359	0.115023	0.110031	0.108033	0.133139	0.115735	58.7741	54.3728	55.0757	28.6247	24.4113	22.5781	31.7435	53.1151	73.7702	71.0548	81.5051	81.4476	74.2771	74.4691	up_up	stationary	0.715552	0.650705	0.780399
FBtr0089510;FBtr0333325;FBtr0333324;FBtr0089513;FBtr0089511;FBtr0089509;FBtr0300191;FBtr0089515;FBtr0089512	FBgn0002921	0.117617	0.0674882	0.0389026	0.0518446	0.0598537	0.0517353	0.058474	0.0618755	0.0644808	0.0854443	0.12547	0.107235	0.121745	0.19234	0.0199755	0.0114618	0.006607	0.00880501	0.0101652	0.00878645	0.00993091	0.0105086	0.0109511	0.0145114	0.0213092	0.0182122	0.0206765	0.032666	100.547	121.397	50.6429	26.1213	28.2184	42.5339	69.3808	99.0853	125.917	135.334	129.874	181.143	138.401	211.856	down_down	delayed	0.0778079	0.0500888	0.0994482	0.182702
FBtr0335220;FBtr0335218;FBtr0113220;FBtr0113218;FBtr0335219;FBtr0113219	FBgn0261808	0.217089	0.244448	0.284952	0.175992	0.15916	0.149242	0.132324	0.136735	0.106548	0.0900597	0.125744	0.108254	0.081752	0.111997	0.0368693	0.0415157	0.0483947	0.0298895	0.0270308	0.0253465	0.0224732	0.0232223	0.0180956	0.0152952	0.0213556	0.0183853	0.0138843	0.019021	10.4206	8.59273	1.62166	0.281321	0.276696	0.305409	0.841178	0.648761	2.15388	2.99269	6.29669	8.55898	6.63785	10.4093	down_down	production	0.225428	0.185274	0.269105	0.0887518
FBtr0085597;FBtr0085595;FBtr0085596	FBgn0001280	0.0440078		0.0713815	0.200681	0.186803	0.192598	0.210636	0.227511	0.260427	0.242526	0.233108	0.236708	0.247289	0.170424	0.00747405		0.012123	0.0340825	0.0317257	0.0327097	0.0357732	0.0386392	0.0442295	0.0411892	0.0395897	0.0402012	0.0419983	0.0289439	81.4484	76.6368	105.482	205.089	203.22	187.925	163.016	118.677	84.4581	67.3019	68.0833	44.0575	40.4482	29.1919	down_up	production	0.0442037	0.03039	0.0580173	0.103686
FBtr0078404;FBtr0331797	FBgn0037074	0.0581383	0.0679975	0.069026	0.0734189	0.0705579	0.0699003	0.0797497	0.0584525	0.0632553	0.0604158	0.0562941	0.0492647	0.0782255	0.0593561	0.0098739	0.0115483	0.011723	0.0124691	0.0119832	0.0118715	0.0135443	0.00992726	0.0107429	0.0102607	0.00956069	0.00836685	0.0132854	0.0100807	45.0046	50.8474	52.1116	22.7147	19.5596	21.3985	22.5252	26.1384	30.2673	30.7054	25.2366	25.048	23.1315	23.0228	down_up	production	0.0621739	0.0442989	0.0773288	0.114249
FBtr0345290;FBtr0079223	FBgn0025742	0.0948136	0.0551544	0.075105	0.0692992	0.0522115	0.0560307	0.0678668	0.0735555	0.111088	0.0871714	0.107787	0.0820115	0.095965	0.0878018	0.0161026	0.00936713	0.0127554	0.0117694	0.00886732	0.00951594	0.0115261	0.0124923	0.0188665	0.0148047	0.018306	0.0139284	0.0162982	0.0149118	26.0139	12.6202	2.57453	9.15648	9.76361	19.2626	32.1843	44.6681	44.6471	45.4371	40.4351	44.2211	36.6439	25.798	down_down	production	0.0732678	0.0567825	0.0925006	0.0918283
FBtr0303229;FBtr0079267	FBgn0031818			0.0460954	0.0272332	0.0365541	0.0385784	0.0247362	0.0428519	0.0347386	0.0255406	0.0434866	0.0491281	0.0463864	0.0439058			0.00782859	0.00462513	0.00620815	0.00655195	0.00420106	0.00727774	0.00589981	0.00433767	0.00738552	0.00834365	0.00787801	0.00745671	27.2747	31.1995	16.7975	17.2212	18.9086	20.4062	20.8868	21.2433	20.3568	20.0602	19.3282	21.0375	17.7917	13.6875	down_up	production	0.028038	0.0187504	0.0350476	0.000693147
FBtr0072034;FBtr0072033	FBgn0040660	0.242715	0.259502	0.28256	0.453928	0.663914	0.486734	0.4128	0.560151	0.378374	0.59883	0.496648	0.658352	0.543387	0.626347	0.0412214	0.0440724	0.0479884	0.0770927	0.112756	0.0826642	0.0701076	0.0951329	0.064261	0.101702	0.0843479	0.111811	0.0922859	0.106375	241.038	186.281	265.639	325.282	325.592	236.891	156.675	76.2165	41.0058	43.0974	104.66	175.048	106.738	179.977	down_up	production	0.240554	0.180416	0.29919	0.0195829
FBtr0084748	FBgn0039252	3.71864	3.39623	3.68396	2.42208	2.3593	2.19656	2.42071	2.17667	2.08313	2.41605	1.94262	2.2569	1.85527	2.33796	0.631554	0.576797	0.625664	0.411352	0.40069	0.373051	0.41112	0.369674	0.353788	0.410328	0.329924	0.383299	0.315089	0.397067	40.8994	51.7013	64.1773	22.6881	17.1377	13.4071	14.9135	18.0793	22.516	23.5544	26.9491	29.4715	23.8283	25.7304	down_down	delayed	3.70397	2.84742	4.67626	0.100142
FBtr0087845;FBtr0087844	FBgn0033762	0.489622	0.429358	0.453928	0.308982	0.362251	0.308367	0.275234	0.286002	0.239663	0.295178	0.250098	0.234727	0.24277	0.237838	0.0831547	0.0729199	0.0770927	0.0524757	0.0615227	0.0523713	0.0467442	0.048573	0.040703	0.0501315	0.0424752	0.0398648	0.0412307	0.0403931	39.085	45.3762	62.4982	11.9035	4.30388	3.31117	2.27621	2.81925	2.93364	2.96371	6.82457	9.21674	7.19455	9.66167	down_down	degradation	0.387284	0.325561	0.452638	0.030717
FBtr0334105;FBtr0301185;FBtr0110880;FBtr0110881;FBtr0100360	FBgn0036493	0.189288	0.145891	0.0853779	0.0786432	0.0663153	0.0916853	0.0897474	0.108342	0.13048	0.10673	0.158569	0.126011	0.0962266	0.0674765	0.0321476	0.0247774	0.0145001	0.0133563	0.0112626	0.0155713	0.0152422	0.0184002	0.02216	0.0181264	0.0269304	0.021401	0.0163426	0.0114598	5.64601	7.68803	3.40693	6.53029	6.80207	12.5041	17.3436	22.2502	27.9354	29.3733	15.3261	16.1576	15.6616	11.3358	up_down	production	0.177566	0.134284	0.228616	0.350136
FBtr0072667	FBgn0035203	0.0831805	0.0905456	0.118589	0.463745	0.483982	0.520086	0.576387	0.548149	0.456875	0.435006	0.417356	0.353635	0.371645	0.306177	0.0141269	0.0153778	0.0201406	0.0787598	0.0821969	0.0883285	0.0978905	0.0930946	0.0775932	0.0738791	0.0708815	0.0600594	0.0631182	0.0519995	44.5418	30.4706	4.49432	3.06237	4.08485	6.33633	10.8512	14.7523	26.8587	28.9663	34.7498	69.8638	44.5311	57.9316	down_up	rejected
FBtr0080292	FBgn0010497	0.095645	0.0919605	0.0902236	0.0706594	0.0823062	0.0792442	0.0516417	0.0825424	0.0627693	0.0540108			0.039765		0.0162438	0.0156181	0.0153231	0.0120004	0.0139784	0.0134584	0.00877054	0.0140185	0.0106604	0.00917291			0.00675347		41.5885	36.4619	1.83935	0.906622	0.857855	0.831826	1.27942	1.94683	1.35702	1.57612	3.2136	4.72442	3.90065	11.8332	down_down	degradation	0.0908153	0.0763416	0.106424	0.0452957
FBtr0084740	FBgn0039227	0.0452791	0.0247748	0.543484	0.886604	1.02269	0.883033	0.930377	0.955786	0.995012	1.06859	1.16405	1.04573	0.851028	0.983889	0.00768995	0.00420762	0.0923024	0.150576	0.173687	0.14997	0.15801	0.162326	0.168987	0.181483	0.197697	0.177602	0.144534	0.167098	86.2503	89.6308	120.577	70.7711	59.3928	57.174	55.7537	54.7596	35.441	31.759	18.4368	17.289	15.5543	11.2219	down_up	delayed	0.0316337	0.023923	0.0412226	0.123514
FBtr0072663	FBgn0262937	0.0148653	0.0126364	0.021917	0.014788		0.0158178	0.0191571	0.0125962		0.0142894	0.00780655	0.0113281	0.0211317		0.00252464	0.0021461	0.00372226	0.00251151		0.00268641	0.00325354	0.00213927		0.00242683	0.00132582	0.0019239	0.00358889		25.6854	26.7984	5.76995	9.90972	10.3268	13.0002	14.1323	14.9891	16.1908	15.1685	13.5899	15.5629	12.5053	9.22984	down_down	rejected
FBtr0346382;FBtr0073408	FBgn0030245	0.0278746			0.0318068	0.0295859	0.0344632	0.0337464	0.03787	0.0480977	0.0519715	0.0721953	0.067816	0.0434159	0.0457792	0.00473408			0.00540189	0.00502471	0.00585305	0.00573131	0.00643164	0.00816865	0.00882655	0.0122613	0.0115175	0.00737352	0.0077749	24.2792	36.2864	57.7077	58.2504	57.8722	49.341	46.5483	59.3387	73.6331	69.0893	43.3265	37.8504	37.7515	21.665	up_up	production	0.0247504	0.0168612	0.0320209	0.0878572
FBtr0088676	FBgn0033351	0.565108	0.620863	0.660499	0.594088	0.668539	0.609076	0.65562	0.658098	0.749606	0.589385	0.581891	0.552813	0.815022	0.503907	0.0959748	0.105444	0.112176	0.100897	0.113541	0.103442	0.111347	0.111768	0.127309	0.100098	0.0988252	0.0938867	0.138419	0.0855809	50.6044	31.2967	5.91372	23.0877	23.5705	32.5958	30.7916	24.5438	28.8664	27.7644	31.5504	37.022	25.4694	19.8829	down_up	stationary	0.613095	0.557533	0.668657
FBtr0088674	FBgn0027607	0.0453304	0.0482226		0.0416796			0.044743	0.0390855	0.0395005	0.035191	0.0410292	0.0411033	0.0575626	0.0468975	0.00769866	0.00818986		0.00707864			0.0075989	0.00663806	0.00670856	0.00597664	0.00696817	0.00698077	0.00977612	0.00796481	28.529	19.7437	3.87087	20.638	21.1446	28.183	32.2071	33.1747	46.1935	48.118	50.1231	44.7646	36.5994	24.6901	down_up	production	0.0465931	0.0358184	0.0582413	0.0602233
FBtr0346530;FBtr0076499;FBtr0333886	FBgn0004379	0.0499087	0.0548637	0.168818	0.134957	0.140714	0.140027	0.134764	0.153715	0.124409	0.0395655					0.00847622	0.00931774	0.0286711	0.0229203	0.0238981	0.0237814	0.0228875	0.0261061	0.0211289	0.00671959					53.965	61.8389	41.6997	57.6553	62.0038	63.5952	60.3706	60.7643	39.436	26.8402	10.503	6.59517	8.01156	2.2911	down_down	rejected
FBtr0084583	FBgn0051133	0.231492	0.201157	0.170809	0.110174	0.092706	0.0927528	0.0686903	0.104329	0.0967554	0.102107	0.118289	0.115939	0.117044	0.131183	0.0393153	0.0341634	0.0290092	0.0187114	0.0157447	0.0157526	0.011666	0.0177187	0.0164324	0.0173412	0.0200895	0.0196905	0.0198781	0.0222793	10.2683	10.1571	5.5071	9.88086	12.2906	9.57297	8.03069	7.01858	8.80262	8.8659	11.1062	14.0593	9.3625	10.9827	up_down	delayed	0.234523	0.176625	0.296085	0.211548
FBtr0084584	FBgn0039153	0.287704	0.311318	0.20564	0.0984084	0.0986113	0.0789105	0.067537	0.0676501	0.0621058	0.0764223	0.0448405	0.0544597	0.0511583	0.0508357	0.0488621	0.0528725	0.0349247	0.0167131	0.0167476	0.0134017	0.0114701	0.0114893	0.0105477	0.0129792	0.00761547	0.00924914	0.00868844	0.00863365	20.0327	20.2193	9.92277	4.28878	4.2225	4.95618	4.62373	3.59418	3.65117	3.25894	4.09448	5.60909	4.23496	5.74635	down_down	delayed	0.313302	0.223227	0.401418	0.3214
FBtr0088898	FBgn0029093	5.91414	5.18778	5.26643	6.88972	6.967	7.05228	6.91977	8.04444	7.90862	6.07183	6.6891	5.03107	4.51313	4.06252	1.00443	0.881064	0.894421	1.17011	1.18324	1.19772	1.17522	1.36622	1.34316	1.03121	1.13604	0.85445	0.766486	0.689957	216.646	299.556	526.468	465.735	461.618	383.007	296.097	143.166	85.632	76.2942	77.5364	101.761	78.0177	86.0267	down_down	production	5.21852	3.96281	6.4416	0.0800066
FBtr0088899	FBgn0033225	0.101461	0.0633275	0.0374374	0.102448	0.110455	0.133029	0.121538	0.0992807	0.11324	0.102969	0.0895718	0.10358	0.0781611	0.0699354	0.0172315	0.0107552	0.00635816	0.0173992	0.0187591	0.0225929	0.0206414	0.0168613	0.0192321	0.0174877	0.0152124	0.0175915	0.0132745	0.0118774	13.4004	10.9025	7.72612	17.6192	18.4895	18.5634	19.1978	19.6221	22.3307	19.5447	16.4952	19.9546	13.0919	11.6545	up_up	production	0.101463	0.0672193	0.135707	6.93147
FBtr0113374;FBtr0339129	FBgn0050381	0.0419971	0.038919	0.0223691	0.0235955	0.0155719	0.0123242		0.0157833			0.0149025	0.01395	0.0143005	0.0119704	0.00713257	0.00660979	0.00379905	0.00400733	0.00264465	0.00209307		0.00268055			0.00253097	0.00236919	0.00242872	0.00203298	15.104	14.3263	4.11018	2.00291	2.16154	1.94824	2.57604	2.35588	3.28278	4.05012	4.04901	4.10639	3.6027	2.89467	down_down	delayed	0.0421227	0.0314604	0.054233	0.239219
FBtr0072805	FBgn0026372	4.94852	5.52579	6.08627	7.18128	7.00037	6.80541	7.57295	6.94846	6.86415	6.89733	6.91255	7.86041	8.02708	6.04665	0.84043	0.93847	1.03366	1.21963	1.1889	1.15579	1.28615	1.18009	1.16577	1.1714	1.17399	1.33497	1.36327	1.02693	692.899	531.74	684.274	1080.82	1041.23	1008.54	990.328	879.691	915.327	878.337	1100.87	1607.06	1003.08	964.949	down_up	rejected
FBtr0345175;FBtr0345174;FBtr0078871;FBtr0078870	FBgn0037279				0.076194	0.0508669	0.0655288	0.0776323	0.0699139	0.0767404	0.0888751	0.0940311	0.105768	0.0849701	0.0872046				0.0129404	0.00863896	0.0111291	0.0131846	0.0118738	0.0130332	0.0150941	0.0159697	0.017963	0.0144309	0.0148104	20.0187	21.0636	13.5218	19.0329	22.2347	22.4445	24.2233	32.1157	42.7646	41.5718	44.1675	39.844	32.0524	20.2752	down_up	production	0.0853713	0.0498889	0.640285	0.218936
FBtr0072809	FBgn0035251	0.0332894	0.0481523	0.028487	0.0579237	0.0485815	0.0590731	0.052955	0.0562824	0.0522174	0.0598713	0.0535873	0.0734365	0.050742	0.0455509	0.00565369	0.00817793	0.00483808	0.00983744	0.00825081	0.0100327	0.0089936	0.0095587	0.00886831	0.0101682	0.00910098	0.012472	0.00861775	0.00773612	60.0705	55.2371	56.4645	31.0496	30.2134	30.388	28.8204	33.0495	33.9084	32.0314	32.1826	36.8723	27.4757	23.9541	down_up	delayed	0.0400445	0.0297831	0.0503059	0.366018
[truncated: 2,884 more rows]
[truncated: 21 more columns]

## Sheet: ColumnInfo
FBtr	Mapped protein-group
FBgn	Flybase gene-id
p_xxh	protein expression (LFQ) for experimental time points normalized by its global mean
ps_xxh	estimated error of protein expression data
m_xxh	mRNA expression (RPKM) for experimental time points
[truncated: 15 more rows]
